# Supplementary material for: Development and validation of a prognostic 9-gene signature for colorectal cancer
Source: Front Oncol. 2022 Nov 17;12:1009698. doi: 10.3389/fonc.2022.1009698 (PMC9714635; doi:10.3389/fonc.2022.1009698)
Supplement: Supplementary file 2 [file Table_1.xlsx]

## Sheet: Supplementary Table 1
Supplementary Table 1
Immune checkpoints
TNFSF9
BTLA
CD200
CD200R1
CD27
CD276
CD28
CD40
CD40LG
CD80
CD86
PDCD1LG2
TNFRSF12A
PVR
TIGIT
TNFRSF14
TNFRSF18
TNFRSF4
TNFRSF9
TNFSF4
CEACAM1
ADORA2A
CTLA4
HAVCR2
ICOS
IDO1
IL2RB
LAG3
LAIR1
LGALS3
PDCD1
CD274
