# Supplementary material for: Development and validation of a prognostic 9-gene signature for colorectal cancer
Source: Front Oncol. 2022 Nov 17;12:1009698. doi: 10.3389/fonc.2022.1009698 (PMC9714635; doi:10.3389/fonc.2022.1009698)
Supplement: Supplementary file 3 [file Table_2.csv]

Supplementary Table 2
gene	baseMean	log2FoldChange	lfcSE	stat	pvalue	padj
CDH3	1837.615086	6.064697048	0.156951291	38.64063189	0	0
ETV4	2205.029033	5.467872924	0.15563586	35.13247485	2.15E-270	2.10E-266
KRT80	832.3438333	7.055879242	0.202431233	34.85568482	3.49E-266	2.27E-262
FOXQ1	980.1959845	6.239727493	0.204466111	30.51717211	1.54E-204	7.51E-201
KIAA1199	3150.811397	5.677184499	0.192647567	29.46927696	7.13E-191	2.78E-187
CLDN1	2082.839597	4.99620277	0.170816931	29.24887336	4.64E-188	1.51E-184
UGP2	2832.391162	-2.110327884	0.073197464	-28.83061474	8.87E-183	2.47E-179
GRIN2D	688.7418099	4.955667298	0.177796348	27.87271706	5.72E-171	1.39E-167
JUB	476.0060124	3.058712262	0.112514679	27.18500626	9.77E-163	2.11E-159
ESM1	152.2039641	6.480245937	0.238512354	27.16943517	1.49E-162	2.91E-159
MTHFD1L	898.5173981	2.392156518	0.089282621	26.79308134	3.89E-158	6.89E-155
BEST4	215.0269747	-6.597846624	0.254869321	-25.8871746	9.29E-148	1.51E-144
PDX1	357.1397305	4.885463135	0.1919388	25.45323374	6.50E-143	9.74E-140
TRIB3	1498.640634	3.72597653	0.150723403	24.7206237	6.42E-135	8.93E-132
SPTBN2	754.2113404	3.324245202	0.134933816	24.63611643	5.18E-134	6.73E-131
COL11A1	941.392468	8.293296387	0.337095614	24.6022079	1.20E-133	1.46E-130
C6orf223	627.9141742	4.865480292	0.200297609	24.29125504	2.43E-130	2.78E-127
NFE2L3	2756.19168	2.684042801	0.112333411	23.8935396	3.57E-126	3.87E-123
SLCO4A1	1214.495956	3.398919079	0.142977518	23.77240231	6.45E-125	6.61E-122
WNT2	178.5523467	5.881813309	0.24932416	23.59102825	4.76E-123	4.64E-120
CPNE7	393.5601171	5.823231971	0.250098709	23.28373464	6.48E-120	6.01E-117
EPHX4	139.8757717	5.088802066	0.21875676	23.26237626	1.07E-119	9.44E-117
LRP8	328.1412902	3.280901734	0.141078924	23.25578936	1.24E-119	1.05E-116
LOC92659	103.3690185	3.033679915	0.130598685	23.22902338	2.32E-119	1.88E-116
APPL2	1483.383462	-1.958401027	0.084609738	-23.14628413	1.58E-118	1.23E-115
PHLPP2	637.3559025	-2.696998062	0.118130444	-22.83067752	2.27E-115	1.70E-112
SLC22A5	512.3603673	-2.193405481	0.09608382	-22.82804204	2.42E-115	1.74E-112
CST1	858.4054715	8.807476351	0.386311689	22.79888648	4.70E-115	3.27E-112
C17orf96	284.3119099	3.657214804	0.160931363	22.72530811	2.52E-114	1.69E-111
CLEC3B	282.8154425	-4.108721315	0.180853758	-22.71847356	2.94E-114	1.91E-111
ENC1	3462.622286	2.077533375	0.091606048	22.67899784	7.22E-114	4.54E-111
MMP7	1407.694452	7.848538713	0.34657729	22.64585399	1.53E-113	9.33E-111
PEX26	783.5840752	-2.110869301	0.094030014	-22.44888845	1.31E-111	7.75E-109
ZNF575	75.61405382	-2.451452749	0.109703772	-22.34611181	1.32E-110	7.55E-108
LRRC8E	267.7691292	2.792033848	0.125197439	22.30104593	3.61E-110	2.01E-107
OSBPL3	868.3817969	1.942304784	0.087426592	22.21640746	2.38E-109	1.29E-106
SULT1A2	90.53179459	-4.320077215	0.196228586	-22.01553451	2.04E-107	1.08E-104
SLC7A5	3846.306781	3.048128665	0.138898965	21.94493425	9.68E-107	4.96E-104
SLC25A34	66.90118881	-4.360784998	0.198894817	-21.92508116	1.50E-106	7.48E-104
COL10A1	599.2177405	8.993997207	0.413651314	21.74294364	8.06E-105	3.92E-102
GTF2IRD1	1350.40808	2.183077602	0.100596797	21.7012635	2.00E-104	9.48E-102
GYLTL1B	663.822099	4.581199023	0.212793671	21.5288312	8.36E-103	3.88E-100
KIAA1549	587.1459312	2.456908044	0.114148636	21.52376165	9.33E-103	4.23E-100
GLTP	986.0433171	-1.582815992	0.073751195	-21.46156391	3.56E-102	1.58E-99
KIAA1737	734.984925	-1.334460343	0.062372721	-21.39493564	1.49E-101	6.45E-99
SIM2	240.8219966	4.14123331	0.194344218	21.30875487	9.42E-101	3.99E-98
CA7	299.4519022	-6.909531098	0.324399333	-21.29946146	1.15E-100	4.76E-98
NOTUM	1324.426852	10.81024793	0.508966275	21.23961541	4.11E-100	1.67E-97
INHBA	239.5497293	5.772781197	0.272760394	21.16429413	2.04E-99	8.10E-97
RETSAT	3075.398474	-2.003964685	0.094725958	-21.15539107	2.46E-99	9.59E-97
MDFI	264.73451	3.590291945	0.170393575	21.0705829	1.48E-98	5.66E-96
ANLN	1218.667776	2.221017456	0.105507904	21.05072096	2.25E-98	8.44E-96
CNNM2	272.741344	-1.82575481	0.086899383	-21.00998579	5.32E-98	1.95E-95
KLK6	608.224209	10.66574123	0.509671259	20.92670724	3.06E-97	1.10E-94
TTC26	96.65388196	2.04957914	0.098378144	20.83368368	2.14E-96	7.59E-94
CBFB	1281.266379	1.357149882	0.065584288	20.69321671	3.99E-95	1.39E-92
LOC100190940	260.3539869	10.32949387	0.49986745	20.6644659	7.24E-95	2.47E-92
CBX2	326.6542272	3.784199919	0.183195046	20.65667168	8.50E-95	2.86E-92
PPM1H	895.9491012	2.29217304	0.111084654	20.63447073	1.35E-94	4.44E-92
PDCD4	2827.655195	-1.993282759	0.096803591	-20.59100018	3.30E-94	1.07E-91
PRSS22	361.6696199	4.258362114	0.206845815	20.58713209	3.58E-94	1.14E-91
TRIP13	510.5461136	2.234188767	0.108835554	20.528115	1.21E-93	3.79E-91
PLCD1	494.4077317	-2.505488563	0.122209756	-20.50154289	2.09E-93	6.45E-91
ETFDH	483.6688474	-1.908459482	0.094805852	-20.13018642	4.01E-90	1.22E-87
PLEKHN1	69.18170374	4.21538396	0.209632197	20.1084758	6.22E-90	1.86E-87
PVT1	133.4394828	2.766050102	0.137758712	20.07894863	1.13E-89	3.33E-87
KRT23	1232.42275	7.547225835	0.376025881	20.07102759	1.32E-89	3.85E-87
PPAT	541.7143058	1.705595437	0.085115374	20.03862941	2.54E-89	7.27E-87
FUCA1	2150.998475	-1.907408999	0.095525417	-19.96755489	1.05E-88	2.94E-86
VWA2	484.9655366	4.145187057	0.207596217	19.96754617	1.06E-88	2.94E-86
GNA11	1056.387763	-1.904617745	0.095604126	-19.92191996	2.63E-88	7.21E-86
SPPL2A	825.9114219	-1.828794469	0.092108449	-19.85479608	1.00E-87	2.71E-85
MIER3	992.3134126	-1.958058726	0.099070366	-19.76432312	6.04E-87	1.61E-84
KIAA1257	84.8333709	3.836066608	0.194770985	19.69526728	2.37E-86	6.23E-84
FAM151A	22.78378922	-5.737676001	0.291465009	-19.6856426	2.86E-86	7.44E-84
PRR7	104.0237583	2.942976165	0.149663115	19.66400447	4.39E-86	1.12E-83
MSX2	283.3662035	4.920118494	0.250520843	19.63955747	7.10E-86	1.80E-83
TEAD4	527.6301525	2.220483337	0.114072009	19.46562834	2.15E-84	5.37E-82
NEBL	1841.694718	2.357162487	0.121231802	19.44343359	3.31E-84	8.17E-82
TRIM29	1756.032943	4.547453246	0.234009094	19.43280563	4.07E-84	9.92E-82
WDR75	969.781869	1.170032693	0.060234317	19.42468598	4.77E-84	1.15E-81
DDX31	358.6177262	1.160056303	0.060121327	19.2952543	5.89E-83	1.40E-80
ECT2	1851.551735	1.907322634	0.099221685	19.22284064	2.38E-82	5.59E-80
SLC36A1	684.8968635	-2.0339391	0.105999029	-19.18828052	4.64E-82	1.08E-79
BYSL	626.882374	1.423852626	0.074225539	19.18278587	5.15E-82	1.18E-79
CGREF1	551.2659304	3.512361216	0.184073929	19.08125301	3.61E-81	8.19E-79
DDN	66.81639058	4.867340268	0.255115437	19.07897199	3.78E-81	8.46E-79
GRAMD3	506.5718244	-1.628080461	0.085621598	-19.01483395	1.29E-80	2.85E-78
STRA6	209.4815094	6.513287351	0.342893594	18.99506861	1.87E-80	4.10E-78
PRKG2	32.79644045	-4.564399779	0.241009709	-18.93865519	5.48E-80	1.19E-77
DHRS11	967.371083	-2.799949543	0.148031814	-18.91451215	8.66E-80	1.85E-77
MMP11	3414.596092	4.460976341	0.235984682	18.90366908	1.06E-79	2.25E-77
CLDN23	595.1930391	-3.271072509	0.173688926	-18.83293642	4.06E-79	8.50E-77
PUS7	675.034878	1.752015285	0.09311442	18.81572457	5.61E-79	1.16E-76
ZBTB7B	1979.866078	-1.549795387	0.082772654	-18.72351932	3.18E-78	6.53E-76
DKC1	3162.392853	1.557708413	0.083344387	18.69002191	5.97E-78	1.21E-75
NKD2	332.6467794	4.2892993	0.229613253	18.68053889	7.13E-78	1.43E-75
ABCG2	275.2963834	-5.193385124	0.278191147	-18.66840544	8.95E-78	1.78E-75
DNAJC2	1010.240099	1.446604541	0.077513294	18.66266374	9.96E-78	1.96E-75
MXI1	988.261451	-1.69277343	0.090791487	-18.64462718	1.40E-77	2.70E-75
RHPN1	360.9026351	3.081716663	0.165289197	18.64439253	1.40E-77	2.70E-75
GTPBP4	1424.606814	1.214361007	0.065254963	18.60948113	2.69E-77	5.14E-75
KCNIP4	26.77279222	-2.650739801	0.142568017	-18.59280821	3.67E-77	6.95E-75
SLC39A10	685.4328745	1.859771655	0.100297826	18.54249227	9.38E-77	1.76E-74
WDR43	1495.074733	1.283901903	0.069253474	18.53916976	9.97E-77	1.85E-74
RRP12	1273.451759	1.437347894	0.077536818	18.5376177	1.03E-76	1.89E-74
ACOX1	2502.746329	-1.767462306	0.095464204	-18.51439834	1.58E-76	2.88E-74
USP2	144.8405975	-4.309447197	0.232953335	-18.49918652	2.10E-76	3.78E-74
TESC	947.4433426	4.463312502	0.242112512	18.43486923	6.90E-76	1.23E-73
HIGD1A	2872.906201	-1.855563148	0.100659218	-18.43411048	7.00E-76	1.24E-73
ACADS	1445.352846	-2.412887414	0.131066842	-18.40959445	1.10E-75	1.93E-73
HSP90AB1	31009.90065	1.115576889	0.060633363	18.39873017	1.34E-75	2.34E-73
C2orf88	439.5630381	-3.797380679	0.206501102	-18.38915452	1.60E-75	2.77E-73
NOP58	2030.73171	1.413993575	0.076982675	18.36768564	2.38E-75	4.07E-73
NAAA	800.3743331	-2.323597219	0.126543045	-18.36210929	2.64E-75	4.47E-73
GRHL3	86.53406522	5.261560421	0.286815931	18.34472862	3.64E-75	6.11E-73
C19orf28	1291.944557	1.418406592	0.07733497	18.34107635	3.89E-75	6.48E-73
CA9	1345.211905	6.644388863	0.362814533	18.31345844	6.46E-75	1.07E-72
TMEM132A	733.3439564	2.440518192	0.133276308	18.31171817	6.67E-75	1.09E-72
FAM176A	162.6562887	4.03783925	0.220850127	18.28316471	1.13E-74	1.83E-72
SALL4	64.96591516	5.541947117	0.303159425	18.28063606	1.18E-74	1.90E-72
PAQR4	1130.827572	1.76190276	0.09638955	18.27898106	1.22E-74	1.94E-72
ZER1	1292.494437	-1.312269108	0.071910192	-18.24872196	2.12E-74	3.35E-72
RUVBL1	1385.080636	1.308440522	0.071998174	18.17324584	8.41E-74	1.32E-71
GLS2	124.4384097	3.475679583	0.191450665	18.15443989	1.18E-73	1.85E-71
NOP2	1341.302915	1.447143024	0.079813817	18.131485	1.80E-73	2.78E-71
SLC25A20	488.7095138	-1.729039096	0.095594601	-18.08720457	4.02E-73	6.17E-71
CYBASC3	1179.911363	-1.07524303	0.059700911	-18.01049631	1.61E-72	2.45E-70
C1orf135	105.1845342	2.247177684	0.124784671	18.00844342	1.67E-72	2.53E-70
CCNO	154.0730636	2.891579508	0.16119136	17.93879965	5.87E-72	8.80E-70
CBX8	260.5547104	1.716169129	0.09571934	17.92917851	6.98E-72	1.04E-69
C10orf2	613.2225463	1.485092992	0.082923345	17.90922685	9.99E-72	1.47E-69
TNFRSF12A	1137.622956	2.450614414	0.136891983	17.90181107	1.14E-71	1.67E-69
CD160	12.39280709	-2.998588905	0.167729386	-17.87754055	1.76E-71	2.57E-69
FUT1	158.0628731	2.68809396	0.150380076	17.87533321	1.84E-71	2.65E-69
MET	3482.953731	1.892905996	0.105962954	17.86384697	2.26E-71	3.23E-69
SLC6A6	2542.734215	2.907086901	0.1629707	17.83809539	3.58E-71	5.09E-69
SH3TC2	287.3583477	3.538081047	0.198443626	17.82914934	4.20E-71	5.93E-69
PRDX6	4546.926967	-1.443105717	0.081130696	-17.78741932	8.85E-71	1.24E-68
SLC25A23	2215.014142	-1.722559903	0.097011035	-17.75632944	1.54E-70	2.14E-68
S100A2	162.7556365	4.73389668	0.266635054	17.75421728	1.60E-70	2.21E-68
CA2	4571.587143	-5.043726084	0.284711386	-17.71522435	3.20E-70	4.39E-68
TMEM206	213.7475336	1.524231646	0.086501852	17.62079782	1.71E-69	2.32E-67
KIF14	246.1394738	2.106078571	0.120085999	17.538086	7.34E-69	9.92E-67
SMPDL3A	619.716326	-2.734635743	0.156357631	-17.48962122	1.72E-68	2.29E-66
ZMYND19	494.9593906	1.319148513	0.075468245	17.4795176	2.05E-68	2.72E-66
AP3S2	1447.368657	-1.169995965	0.067005847	-17.46110251	2.83E-68	3.73E-66
PYCR1	2900.60002	1.670115311	0.095651819	17.46036119	2.87E-68	3.75E-66
STBD1	627.1400783	-1.952731285	0.111868308	-17.45562545	3.12E-68	4.05E-66
TPX2	2796.136961	1.946347811	0.111601623	17.44013886	4.09E-68	5.28E-66
MACC1	1418.329231	2.262162707	0.129767329	17.4324518	4.68E-68	6.00E-66
TGFBI	18034.05237	3.19576058	0.183661313	17.40029258	8.21E-68	1.05E-65
ATP6V0D1	2411.596655	-1.181746038	0.068187248	-17.33089498	2.75E-67	3.48E-65
S100A11	8059.380129	1.828218938	0.105530068	17.32415193	3.09E-67	3.89E-65
RBM28	540.1958499	1.349863186	0.077928289	17.32186343	3.22E-67	4.02E-65
NAALADL1	178.1652321	-3.877435127	0.224126672	-17.30019502	4.69E-67	5.82E-65
CDC14A	169.6570353	-1.983039691	0.114772684	-17.27797611	6.89E-67	8.50E-65
HTR1D	180.9195211	4.523915577	0.26211562	17.25923687	9.54E-67	1.17E-64
ENDOD1	1297.889797	-1.663227334	0.096435496	-17.247045	1.18E-66	1.43E-64
SULT2B1	448.8190762	3.22343145	0.186916096	17.24533902	1.21E-66	1.47E-64
SEC14L2	190.535763	2.528326894	0.146649489	17.24061164	1.32E-66	1.57E-64
OTX1	30.49356713	7.012721846	0.406757199	17.24055987	1.32E-66	1.57E-64
CITED2	678.1789269	-1.82897301	0.106185394	-17.22433703	1.74E-66	2.07E-64
CCNYL1	601.3814843	-1.411372945	0.081959136	-17.22044683	1.87E-66	2.20E-64
FAM82A1	125.616406	-2.003609053	0.116492226	-17.19950869	2.68E-66	3.14E-64
TFAP4	544.270094	1.405911516	0.081748744	17.1979586	2.75E-66	3.21E-64
CNTD2	64.90121017	4.954438054	0.288543112	17.17052965	4.41E-66	5.12E-64
PPAP2A	780.3133371	-2.031203369	0.118361942	-17.16094999	5.21E-66	6.00E-64
XPO5	1523.217027	1.230148845	0.071709378	17.15464396	5.80E-66	6.65E-64
CCND1	4871.679016	1.698815766	0.099045732	17.15183209	6.09E-66	6.94E-64
KAT2A	1773.49429	1.479166977	0.086426538	17.11473123	1.15E-65	1.31E-63
QSOX2	678.2296164	1.331658347	0.07781163	17.11387288	1.17E-65	1.32E-63
PSAT1	1253.312543	2.737389509	0.159993214	17.10941008	1.26E-65	1.41E-63
C20orf20	773.3360637	1.596312404	0.093325035	17.10486792	1.37E-65	1.52E-63
XRCC2	105.4251407	2.151759549	0.125854225	17.09723736	1.56E-65	1.72E-63
POLR1B	849.064442	1.149274906	0.067363133	17.0608885	2.90E-65	3.19E-63
STIM1	1178.761473	-1.115036553	0.065388202	-17.05256478	3.35E-65	3.66E-63
TEX10	602.04262	1.174866951	0.068943734	17.04095335	4.08E-65	4.44E-63
XPOT	2026.564319	1.396308524	0.081941485	17.04031268	4.13E-65	4.46E-63
C2CD4A	460.5943236	4.237827467	0.250112176	16.94370718	2.14E-64	2.31E-62
CNNM4	2101.060125	-1.719594927	0.101578727	-16.92869147	2.76E-64	2.96E-62
SLC4A11	154.8044002	4.744270541	0.280291497	16.92620218	2.88E-64	3.07E-62
TDP2	2455.28593	-1.951300187	0.115373052	-16.91296323	3.61E-64	3.82E-62
ENTPD5	647.3886849	-2.541894746	0.150312074	-16.91078224	3.75E-64	3.95E-62
CTHRC1	670.9447939	4.015568868	0.237755556	16.88948487	5.38E-64	5.63E-62
CDC25B	3059.651398	2.058089781	0.121869225	16.8876907	5.54E-64	5.77E-62
TEF	478.00694	-1.857705153	0.110029193	-16.88374784	5.93E-64	6.14E-62
TTC22	257.0162048	-2.153110585	0.12759177	-16.87499582	6.87E-64	7.08E-62
RAD54B	175.4263301	2.115663502	0.125456205	16.86376142	8.31E-64	8.52E-62
CCDC86	992.3473502	1.359791573	0.080748251	16.83988888	1.24E-63	1.27E-61
DDX10	719.3730404	1.179785784	0.070088854	16.83271603	1.41E-63	1.43E-61
C7orf68	602.377429	2.287782484	0.13594539	16.82868751	1.50E-63	1.52E-61
PALB2	391.2425134	1.00353023	0.059644153	16.82529099	1.59E-63	1.60E-61
SOX9	5198.787783	1.949735645	0.116061197	16.79920333	2.47E-63	2.47E-61
ATP11A	1706.315169	2.078113227	0.123745084	16.79350135	2.72E-63	2.71E-61
CD3EAP	558.445584	1.359056219	0.080950375	16.78875759	2.95E-63	2.92E-61
ORC6L	300.6167359	2.008006862	0.119676817	16.77857838	3.50E-63	3.44E-61
MT1F	310.3123032	-3.513869464	0.209611062	-16.76375963	4.49E-63	4.40E-61
C9orf140	1819.667041	1.994807642	0.119062766	16.75425249	5.27E-63	5.14E-61
SMOX	472.9227569	2.294194434	0.137036717	16.74145797	6.54E-63	6.34E-61
TNS4	2848.872929	3.579061468	0.213911471	16.73150793	7.73E-63	7.45E-61
HJURP	514.2225837	1.713339057	0.102411008	16.73002825	7.92E-63	7.60E-61
PKIB	496.7980488	-4.141473405	0.247602402	-16.72630542	8.43E-63	8.05E-61
PDCD2L	270.7073386	1.465481862	0.087696832	16.71077303	1.09E-62	1.04E-60
PXMP2	444.5816709	-1.727961606	0.103441747	-16.7046831	1.21E-62	1.15E-60
SKA3	510.3146576	2.085078416	0.12487373	16.69749446	1.37E-62	1.29E-60
MPND	643.1275119	-1.23017866	0.073725223	-16.68599445	1.66E-62	1.55E-60
TROAP	485.5126052	1.951130068	0.117137101	16.65680692	2.70E-62	2.52E-60
UBE2C	1603.930594	2.079452873	0.124997566	16.63594696	3.83E-62	3.55E-60
NCOA4	3942.49716	-1.071061635	0.06440067	-16.63121889	4.14E-62	3.82E-60
CDKN2B	697.5555188	-3.236386975	0.194642388	-16.6273493	4.42E-62	4.06E-60
DHDDS	818.2088934	-1.298746105	0.078167634	-16.6148832	5.44E-62	4.97E-60
CELSR3	457.7759383	2.979939153	0.17948229	16.60297044	6.63E-62	6.04E-60
CEP72	186.7805057	2.135092378	0.12880646	16.57597275	1.04E-61	9.42E-60
NKRF	477.300704	1.433663335	0.086499984	16.57414567	1.07E-61	9.67E-60
COL7A1	622.4442855	4.084338325	0.247098203	16.52921099	2.26E-61	2.03E-59
GNA13	1781.147358	-1.061832098	0.064258918	-16.524276	2.45E-61	2.18E-59
CSE1L	3606.87831	1.54210354	0.093431104	16.50524791	3.36E-61	2.97E-59
DPEP1	3710.511067	5.045534813	0.305695913	16.50507778	3.37E-61	2.97E-59
IL6R	245.9465394	-2.921098519	0.177115626	-16.49260763	4.15E-61	3.64E-59
GPD1L	1385.510243	-1.51587319	0.091966588	-16.48286859	4.87E-61	4.26E-59
ABHD5	480.9999612	-1.303812346	0.079116263	-16.47970082	5.13E-61	4.46E-59
CBX3	4918.775771	1.313079847	0.079682945	16.47880671	5.21E-61	4.51E-59
FBLIM1	2055.109633	-1.305391365	0.079283307	-16.46489554	6.56E-61	5.65E-59
CPT2	1093.738254	-1.415168345	0.086169692	-16.42304047	1.31E-60	1.12E-58
CCT6A	5846.66414	1.165230478	0.071078024	16.39368136	2.12E-60	1.81E-58
GRIK1	1.411875623	-4.766263556	0.290826803	-16.38866675	2.30E-60	1.95E-58
ETHE1	3099.755321	-1.898164912	0.115822605	-16.38855307	2.31E-60	1.95E-58
PPM1A	1282.671753	-1.015933751	0.061998918	-16.38631414	2.40E-60	2.01E-58
ANK3	601.2281836	-1.761563873	0.107565122	-16.37671989	2.80E-60	2.34E-58
TOMM34	2026.399916	1.824297789	0.111517797	16.35880407	3.76E-60	3.13E-58
APLN	188.7078408	3.216721122	0.196733818	16.35062624	4.31E-60	3.57E-58
CLDN2	3946.120087	5.558406249	0.340305996	16.33355366	5.70E-60	4.70E-58
OSTalpha	233.1200176	-5.04590567	0.309142756	-16.32225104	6.86E-60	5.64E-58
ZZEF1	1771.658306	-1.755436896	0.107611539	-16.31271987	8.01E-60	6.56E-58
NUF2	345.9462244	1.86293402	0.11434211	16.29263282	1.11E-59	9.07E-58
C11orf82	197.8341937	1.989457532	0.122114472	16.29174251	1.13E-59	9.17E-58
P2RX4	838.150887	-1.655128565	0.10166133	-16.28080767	1.35E-59	1.09E-57
KLK7	134.4744653	9.524298227	0.585178341	16.27588987	1.46E-59	1.18E-57
CHP	3843.562813	-1.590039837	0.09771381	-16.27241674	1.55E-59	1.24E-57
METTL1	431.658102	1.337245025	0.082187502	16.2706616	1.59E-59	1.27E-57
CAD	1989.094104	1.358023158	0.083501556	16.26344736	1.79E-59	1.43E-57
LYAR	661.0409328	1.535454284	0.094412923	16.26317914	1.80E-59	1.43E-57
NOB1	2004.962308	1.119348002	0.068832762	16.26184931	1.84E-59	1.45E-57
MAGEA3	25.4527185	24.05444801	1.479297595	16.26072272	1.88E-59	1.47E-57
SFTA2	47.7645556	8.030712584	0.493881111	16.26041654	1.88E-59	1.47E-57
KLK10	1136.508256	5.438798922	0.335734731	16.19969108	5.07E-59	3.95E-57
ATG9B	88.86984503	3.985994669	0.246687073	16.15810113	9.96E-59	7.73E-57
GNL3	2343.097234	1.201335728	0.074393408	16.14841648	1.17E-58	9.01E-57
POU5F1B	141.2215707	3.995996642	0.247703103	16.13220258	1.52E-58	1.17E-56
TMEM37	519.9269841	-3.195145304	0.198151237	-16.12478103	1.71E-58	1.31E-56
MIER1	1019.687746	-1.247014585	0.077362573	-16.11909403	1.87E-58	1.43E-56
ANKRD13B	281.7139913	2.286959734	0.141882351	16.11870485	1.89E-58	1.43E-56
COMP	503.6486425	7.157736055	0.444233875	16.11253995	2.08E-58	1.58E-56
GARS	3510.692077	1.267435838	0.078727238	16.09907656	2.59E-58	1.96E-56
METTL7A	1394.358469	-2.488190035	0.154588312	-16.09558965	2.74E-58	2.06E-56
DCUN1D5	500.2719539	1.349272852	0.084108784	16.04199688	6.50E-58	4.84E-56
PACSIN2	1296.788082	-1.237394202	0.077140991	-16.04068317	6.64E-58	4.92E-56
KIF18B	436.7946693	1.769712505	0.110464528	16.02064069	9.17E-58	6.77E-56
BRCA2	243.9703183	1.977867978	0.123476708	16.0181463	9.55E-58	7.02E-56
TGIF2	830.6269235	1.974029398	0.123305597	16.00924412	1.10E-57	8.07E-56
UGDH	1871.177141	-1.845764537	0.115352351	-16.00110023	1.26E-57	9.16E-56
EGFL6	69.9485669	4.052688503	0.253471754	15.98871844	1.53E-57	1.11E-55
SPATA12	18.78501789	3.853897393	0.241313719	15.97048611	2.05E-57	1.49E-55
SNTB1	1208.088961	2.305509131	0.144368979	15.96956042	2.08E-57	1.50E-55
DDX55	518.7530198	1.152804458	0.072250624	15.95563314	2.60E-57	1.87E-55
CASP7	1784.257093	-1.745989694	0.109482328	-15.94768508	2.96E-57	2.12E-55
BRIX1	923.5147218	1.308444184	0.082091773	15.93879796	3.41E-57	2.43E-55
RFC3	749.1330103	1.832459895	0.115073003	15.92432495	4.30E-57	3.05E-55
UTP14A	980.9681729	1.537355625	0.096610146	15.91298313	5.15E-57	3.64E-55
TCN1	482.7703902	8.01372349	0.503599308	15.91289613	5.16E-57	3.64E-55
SSB	2583.607456	1.107275628	0.069585906	15.91235475	5.20E-57	3.66E-55
FJX1	84.55623655	2.784535994	0.175015424	15.91023199	5.38E-57	3.77E-55
SLC22A18AS	194.3646383	-2.56297484	0.161111511	-15.90808024	5.57E-57	3.89E-55
UHRF1	508.1920127	1.970542353	0.123874066	15.90762634	5.61E-57	3.90E-55
IQGAP3	1323.463294	1.937038992	0.121773311	15.9069256	5.67E-57	3.93E-55
CNN2	4422.426643	1.251387613	0.078673285	15.90613155	5.75E-57	3.97E-55
RIPK2	528.5880677	1.499219054	0.094284558	15.90100318	6.24E-57	4.29E-55
GCNT2	97.8002526	-3.812833402	0.239821554	-15.89862685	6.48E-57	4.44E-55
DSCC1	292.5647952	1.993828351	0.125501938	15.88683312	7.82E-57	5.34E-55
ADAM12	531.1358613	4.616280752	0.290688876	15.88048641	8.65E-57	5.89E-55
C2orf70	44.47661678	4.060640667	0.255747375	15.87754585	9.07E-57	6.13E-55
GUCA2A	1597.044936	-5.652173429	0.35598581	-15.87752452	9.07E-57	6.13E-55
LRRC1	942.5663718	-1.233900179	0.078008471	-15.81751528	2.36E-56	1.59E-54
NBPF1	515.2058069	-1.607067174	0.101631223	-15.81273085	2.54E-56	1.71E-54
PDE8A	884.2267114	-1.279173833	0.081017295	-15.78889838	3.71E-56	2.48E-54
CBX4	769.3057933	1.532617221	0.097071348	15.78856438	3.73E-56	2.49E-54
MKI67IP	1133.596382	1.111091346	0.0704304	15.77573537	4.57E-56	3.04E-54
PINK1	1488.973225	-1.489042794	0.094428435	-15.76900851	5.08E-56	3.37E-54
MTBP	140.0121081	2.009270925	0.127578516	15.74928904	6.95E-56	4.59E-54
TAF1D	905.2193744	1.403741703	0.089135638	15.74837784	7.05E-56	4.64E-54
CKAP2	1165.803682	1.542239346	0.097977133	15.74080909	7.94E-56	5.21E-54
C5orf34	69.14854725	1.817917115	0.11556203	15.73109366	9.26E-56	6.05E-54
NOC3L	426.3833047	1.15767643	0.073606106	15.7279944	9.72E-56	6.34E-54
CYTSA	1094.059678	-1.17415491	0.074664344	-15.72577819	1.01E-55	6.54E-54
RPGRIP1L	152.3891289	1.538701514	0.097857936	15.72382967	1.04E-55	6.72E-54
SLC20A1	1557.990833	-1.681236093	0.106981349	-15.71522619	1.19E-55	7.67E-54
LEMD1	42.99708624	7.656725805	0.487263539	15.71372614	1.22E-55	7.83E-54
TP53INP2	1468.579792	-2.530977382	0.161262867	-15.69473145	1.64E-55	1.05E-53
HSPD1	15400.02221	1.390206868	0.088587495	15.69303732	1.69E-55	1.08E-53
CEP55	817.9164815	1.722763695	0.109787231	15.69184034	1.72E-55	1.09E-53
HAUS6	555.5940375	1.195643392	0.076204737	15.68988276	1.77E-55	1.12E-53
MEX3A	352.804162	3.052696633	0.194578718	15.68874882	1.81E-55	1.14E-53
HMGCLL1	2.376987222	-3.665352166	0.233743724	-15.68107202	2.04E-55	1.28E-53
SOX4	3116.166698	1.702803269	0.108630811	15.67514097	2.24E-55	1.40E-53
TG	168.4485124	5.058586169	0.322863005	15.66790274	2.51E-55	1.56E-53
DDX56	1852.830014	1.046073958	0.066787933	15.66261909	2.72E-55	1.69E-53
HAGHL	130.2017507	3.494734342	0.223192224	15.65795745	2.93E-55	1.81E-53
GDF15	3273.128275	2.900476581	0.185527439	15.63367986	4.29E-55	2.65E-53
TESK2	163.0761826	-1.521065647	0.097333374	-15.62738023	4.74E-55	2.91E-53
TMCC3	744.8376015	-2.433012485	0.155855944	-15.61064936	6.16E-55	3.77E-53
NKD1	922.8658292	4.787380863	0.306882924	15.60002363	7.28E-55	4.44E-53
ATAD2	1127.028235	1.707882475	0.109561461	15.58835064	8.74E-55	5.32E-53
RNF152	28.67796534	-2.965754339	0.190348167	-15.58068242	9.85E-55	5.98E-53
C19orf48	2046.195962	1.728066862	0.11091559	15.58001775	9.95E-55	6.02E-53
ENPP6	9.360639705	-3.846968814	0.246942231	-15.57841603	1.02E-54	6.16E-53
LOC25845	1864.513689	-3.206396546	0.206067581	-15.5599271	1.36E-54	8.19E-53
NOLC1	3741.38593	1.188310135	0.076382105	15.55744157	1.42E-54	8.49E-53
FAM89A	201.9467604	1.743460067	0.112138042	15.54744517	1.66E-54	9.89E-53
SLCO1B3	214.1749444	7.764039006	0.499382602	15.54727574	1.66E-54	9.89E-53
RAP1A	1270.973802	-1.10884233	0.071341241	-15.54279555	1.78E-54	1.06E-52
C7orf40	515.4970139	1.787102003	0.115020622	15.53723125	1.94E-54	1.15E-52
TMEM220	92.45423101	-3.145981437	0.202643997	-15.52467123	2.36E-54	1.39E-52
PUS1	782.1654124	1.356863475	0.087446172	15.51655665	2.68E-54	1.58E-52
PTPN21	380.9282176	-1.476834853	0.095211077	-15.51116636	2.92E-54	1.71E-52
C3orf26	508.1185415	1.505763093	0.097097869	15.50768419	3.08E-54	1.80E-52
HADHB	2443.866756	-1.024932057	0.066096183	-15.50667544	3.13E-54	1.82E-52
KIAA0020	1006.548629	1.225070892	0.079025384	15.50224544	3.35E-54	1.95E-52
MPZ	37.90875049	-2.981434016	0.192614671	-15.47874831	4.83E-54	2.79E-52
ACO2	4182.043082	-1.17714856	0.076134747	-15.46138397	6.32E-54	3.64E-52
C1orf170	28.15186793	3.433967435	0.222200629	15.45435516	7.05E-54	4.05E-52
URB2	499.9968786	1.158083456	0.074967727	15.44776011	7.81E-54	4.48E-52
AHCYL2	2989.580481	-2.676096222	0.173243263	-15.44704352	7.90E-54	4.51E-52
IMPDH1	1813.844106	1.511223916	0.097849939	15.44430113	8.24E-54	4.69E-52
SLC7A11	549.00531	2.850802614	0.184691914	15.43544899	9.45E-54	5.37E-52
FXYD5	2079.110424	2.010441852	0.130256575	15.43447498	9.60E-54	5.44E-52
RECQL4	709.2160991	2.154047474	0.13981056	15.40690107	1.47E-53	8.31E-52
ACAN	208.4288137	3.266714884	0.212213077	15.39356071	1.81E-53	1.02E-51
JPH1	618.0917749	1.820461314	0.118380565	15.37804208	2.30E-53	1.28E-51
ASCL2	1552.682502	3.386076273	0.220361636	15.36599719	2.77E-53	1.54E-51
PJA2	1732.276144	-1.34440129	0.087528658	-15.35955566	3.06E-53	1.70E-51
ARNTL2	175.0516207	2.496049304	0.162558494	15.35477626	3.29E-53	1.82E-51
AMPD2	1136.970148	1.028838012	0.067047879	15.3448257	3.84E-53	2.12E-51
SQRDL	3568.368364	-1.685235944	0.109887109	-15.33606587	4.39E-53	2.42E-51
DIAPH3	355.4474971	1.769612343	0.115499379	15.32140135	5.50E-53	3.02E-51
PHLDA1	3385.530828	2.649021051	0.172971325	15.3147989	6.09E-53	3.33E-51
RRP9	837.0966958	1.294839518	0.084594909	15.30635283	6.93E-53	3.78E-51
ABCE1	1976.181347	1.066660512	0.069709034	15.30161085	7.46E-53	4.06E-51
PPRC1	1334.867852	1.058203827	0.069224893	15.28646397	9.41E-53	5.11E-51
CSRP1	7343.456177	-2.235664411	0.146259933	-15.2855561	9.54E-53	5.16E-51
EGLN1	1191.958429	-1.038125724	0.06795102	-15.27755916	1.08E-52	5.82E-51
DBNDD1	482.9924475	2.49104766	0.16313053	15.27027254	1.21E-52	6.48E-51
GAD1	58.72316923	6.862324729	0.449597205	15.26327266	1.34E-52	7.19E-51
E2F1	607.8723031	1.729249604	0.113305329	15.26185597	1.37E-52	7.33E-51
ULBP2	47.03542098	5.089981479	0.333649456	15.25547661	1.51E-52	8.06E-51
C1orf210	579.9954077	-1.652293405	0.108322426	-15.25347494	1.56E-52	8.29E-51
CELSR1	815.6303519	2.493737352	0.163498944	15.25231472	1.59E-52	8.41E-51
MLXIPL	750.6605025	3.177141717	0.208395121	15.24575867	1.76E-52	9.27E-51
TCOF1	2077.053633	1.272304545	0.083571406	15.22416112	2.44E-52	1.29E-50
CIRH1A	1192.688253	1.081847527	0.071063004	15.22377978	2.46E-52	1.29E-50
C1orf115	947.1346962	-2.408540838	0.158278889	-15.21706937	2.72E-52	1.43E-50
SLC23A3	53.02613654	-3.259044575	0.214276077	-15.20955875	3.06E-52	1.60E-50
ELF5	69.2560832	11.54980128	0.759572463	15.20566088	3.24E-52	1.69E-50
C12orf11	701.5687731	1.219631001	0.080231294	15.20143754	3.46E-52	1.80E-50
CDKL1	30.88465289	-2.014605701	0.132612519	-15.1916706	4.02E-52	2.08E-50
ABHD3	948.400928	-1.96636669	0.129467705	-15.18808638	4.24E-52	2.19E-50
PPP2R3A	204.9147849	-2.085488526	0.137368797	-15.1816757	4.68E-52	2.41E-50
KLHL35	80.1346184	3.865727822	0.254817919	15.17054938	5.54E-52	2.85E-50
NOL6	1521.066556	1.037826255	0.068600531	15.12854547	1.05E-51	5.38E-50
HSD11B2	3624.770289	-2.536652046	0.167698485	-15.12626693	1.09E-51	5.56E-50
WDR62	277.1380274	1.894778139	0.125282042	15.12410007	1.12E-51	5.73E-50
CDK2	864.9443103	1.050626861	0.069526108	15.11125667	1.37E-51	6.94E-50
PLXNA1	1700.51558	1.299398994	0.086027001	15.10454827	1.51E-51	7.67E-50
SUCLG2	2715.067387	-1.282893871	0.084968539	-15.09845744	1.66E-51	8.39E-50
E2F7	163.2247131	1.988046136	0.13167406	15.09823674	1.66E-51	8.39E-50
C6orf72	430.3626146	-1.035525889	0.068650238	-15.08408299	2.06E-51	1.04E-49
LOC283267	205.2388026	-1.215051656	0.080581964	-15.07845663	2.24E-51	1.13E-49
C11orf84	496.7692823	1.410041815	0.093696833	15.04898059	3.51E-51	1.76E-49
TEX11	10.88645941	-4.637521338	0.308294014	-15.04252798	3.87E-51	1.93E-49
CPT1A	3244.202697	-1.442041962	0.095867062	-15.04210035	3.89E-51	1.94E-49
RBM47	3622.463948	-1.311269589	0.087196264	-15.03813961	4.13E-51	2.05E-49
DUSP14	264.6518764	1.601815159	0.106644658	15.02011623	5.42E-51	2.69E-49
NR3C2	696.5595737	-2.744185172	0.182835104	-15.00907159	6.40E-51	3.16E-49
TRAK2	1140.395682	-1.006510602	0.067063136	-15.00840355	6.47E-51	3.18E-49
THUMPD2	216.8577859	1.049110338	0.069919733	15.00449578	6.86E-51	3.37E-49
HOMER1	153.4780434	2.14319759	0.142846274	15.00352462	6.96E-51	3.41E-49
ADAMDEC1	1115.817115	-3.657254918	0.243901078	-14.99482883	7.94E-51	3.88E-49
NCAPG2	859.1918484	1.349639776	0.090022239	14.9922929	8.25E-51	4.02E-49
RTKN	1422.123721	1.114394357	0.074343293	14.98984392	8.56E-51	4.16E-49
CDK4	3467.991666	1.256133172	0.083844777	14.98165086	9.68E-51	4.69E-49
ZSWIM4	356.8159365	1.564495352	0.104508696	14.97000167	1.15E-50	5.57E-49
ZNF280C	121.1594082	1.508709783	0.100811391	14.9656678	1.23E-50	5.94E-49
STC2	581.9917889	3.724482453	0.249134044	14.94971297	1.56E-50	7.52E-49
PAFAH1B3	907.2493802	1.330848033	0.08915876	14.92672214	2.21E-50	1.06E-48
SGK1	1327.583609	-2.751482669	0.184370887	-14.92362878	2.31E-50	1.10E-48
SLC2A13	336.9310991	-1.77470139	0.118937142	-14.92133876	2.39E-50	1.14E-48
TACSTD2	929.407142	5.012654183	0.336015411	14.91792939	2.52E-50	1.20E-48
LGALS4	27085.66641	-2.053419934	0.137794602	-14.9020347	3.20E-50	1.52E-48
RNF183	69.72552794	3.370153811	0.226158534	14.90173175	3.21E-50	1.52E-48
NEK2	573.4634349	1.517145851	0.101817331	14.90066411	3.26E-50	1.54E-48
LOC282997	42.98285979	-1.49662648	0.100474858	-14.89553219	3.52E-50	1.66E-48
RCL1	444.5727205	1.061821785	0.071405727	14.87026092	5.14E-50	2.41E-48
KLK8	91.7062351	8.972004038	0.603854182	14.85789831	6.18E-50	2.90E-48
RHBDF2	951.7737126	1.52626671	0.102765692	14.85190907	6.76E-50	3.16E-48
NFXL1	317.7015563	1.041328475	0.070142368	14.84592702	7.39E-50	3.45E-48
GAB1	572.4294153	-1.214057948	0.08179492	-14.84270597	7.76E-50	3.61E-48
PLCE1	669.4991792	-2.205460441	0.148652075	-14.83639192	8.52E-50	3.95E-48
GABRD	22.50916189	3.220017236	0.217355283	14.81453404	1.18E-49	5.46E-48
SLC26A2	7139.378184	-4.209472839	0.284263152	-14.80836613	1.29E-49	5.97E-48
PABPC1L	380.8747961	3.131538996	0.211493104	14.80681375	1.32E-49	6.10E-48
TST	3749.726508	-1.715109579	0.115855278	-14.80389679	1.38E-49	6.35E-48
CDHR5	3575.084066	-2.770952833	0.187267099	-14.79679475	1.54E-49	7.04E-48
NAT10	1929.429466	1.073347808	0.072551742	14.79423887	1.60E-49	7.30E-48
PLEKHA9	68.94494901	1.436241227	0.097227053	14.77203287	2.22E-49	1.01E-47
TAF1A	104.5590684	1.460058288	0.098933966	14.75790719	2.74E-49	1.25E-47
FANCI	1112.746085	1.394250824	0.094512635	14.7520046	2.99E-49	1.36E-47
EPHB4	3267.895808	1.23069488	0.083427325	14.75170009	3.00E-49	1.36E-47
STX12	1054.731794	-1.00490567	0.068143202	-14.74696872	3.22E-49	1.45E-47
MCM10	266.1164213	1.854873698	0.125839995	14.7399378	3.57E-49	1.61E-47
HSD17B11	2538.54953	-1.378417696	0.093565572	-14.73210357	4.01E-49	1.80E-47
MPP5	761.3014157	-1.015571606	0.06896662	-14.72555282	4.42E-49	1.98E-47
GJB4	101.1163443	4.185013435	0.284204546	14.72535713	4.43E-49	1.98E-47
SCARA5	272.0151648	-4.97427575	0.337995951	-14.71696844	5.02E-49	2.24E-47
GLP2R	10.41045865	-4.825329818	0.328063632	-14.70851794	5.68E-49	2.53E-47
RYR3	16.64731393	-3.067172771	0.20854591	-14.7074223	5.78E-49	2.57E-47
CHPF	3274.256885	1.611470981	0.109650654	14.69641017	6.80E-49	3.02E-47
TTLL4	687.8961885	1.129158247	0.076867947	14.68958513	7.52E-49	3.33E-47
PDK4	824.4276965	-3.162662486	0.215602171	-14.66897328	1.02E-48	4.50E-47
ULBP3	49.21048483	2.159661137	0.147229221	14.66869904	1.02E-48	4.51E-47
TOP1MT	1369.249638	1.790713348	0.122157433	14.65906169	1.18E-48	5.18E-47
MRPL17	1228.951054	1.146740741	0.078237805	14.65711811	1.21E-48	5.32E-47
SNHG1	876.7709122	1.751401125	0.119548321	14.65015237	1.34E-48	5.88E-47
FTSJ1	888.3209785	1.061499556	0.072535187	14.63427059	1.70E-48	7.42E-47
CCDC78	51.75254388	4.129352965	0.282249872	14.63013227	1.80E-48	7.86E-47
SMYD5	807.3538253	1.031570941	0.070539486	14.62402125	1.97E-48	8.58E-47
TRMT1	882.868853	1.234971804	0.084469065	14.62040332	2.08E-48	9.03E-47
CCR10	13.44073798	-2.858165257	0.195541311	-14.61668247	2.20E-48	9.52E-47
PGM1	1645.512231	-1.653511657	0.11319282	-14.60791997	2.50E-48	1.08E-46
PAICS	4377.162814	1.331119631	0.091136992	14.60570076	2.58E-48	1.11E-46
KRT17	484.5173948	5.076772868	0.347612933	14.604672	2.62E-48	1.13E-46
NXF2	13.89695911	20.24264513	1.386283465	14.60209665	2.72E-48	1.17E-46
ACAA2	3289.660788	-1.847370525	0.126640306	-14.58753997	3.37E-48	1.44E-46
RILP	243.557258	-1.809722116	0.124125273	-14.57980371	3.78E-48	1.61E-46
WDR12	748.9722631	1.151195657	0.078992226	14.57353097	4.14E-48	1.76E-46
KLF4	2460.363535	-2.563844724	0.175926299	-14.57340225	4.15E-48	1.76E-46
MSX1	119.2022742	3.251552057	0.223122464	14.57294795	4.17E-48	1.77E-46
TTYH3	3743.146049	1.492150071	0.102405066	14.57105719	4.29E-48	1.81E-46
SLC17A7	9.073618616	-3.392326036	0.232817352	-14.5707612	4.31E-48	1.82E-46
MCM3	3416.990297	1.081587706	0.074238717	14.56905172	4.42E-48	1.86E-46
PTGS1	596.637206	-2.942394161	0.201980906	-14.56768472	4.51E-48	1.89E-46
UBE2S	741.9956764	1.705446012	0.117130275	14.5602493	5.03E-48	2.11E-46
STK31	46.87761841	4.777406328	0.328176044	14.55744994	5.24E-48	2.19E-46
FABP6	161.5771932	4.7186562	0.324479762	14.54222034	6.54E-48	2.73E-46
CST4	22.91217398	7.045115725	0.484676144	14.53571793	7.20E-48	3.00E-46
C5orf30	665.6959877	-1.480011122	0.101842932	-14.53229105	7.56E-48	3.14E-46
RNF43	5712.694071	2.296886052	0.158109478	14.52718761	8.15E-48	3.38E-46
KIF20A	527.6075201	1.541657749	0.106137039	14.5251626	8.39E-48	3.47E-46
BUB1	779.7282507	1.460635765	0.100797383	14.49081037	1.38E-47	5.69E-46
HEATR1	1172.707666	1.107393921	0.076445379	14.48608067	1.48E-47	6.09E-46
CDCA5	924.8497034	1.476050116	0.101898961	14.48542846	1.50E-47	6.13E-46
CDK1	1305.245346	1.596168399	0.110271955	14.47483536	1.75E-47	7.14E-46
IARS	3467.077691	1.004903561	0.06943954	14.47163329	1.83E-47	7.46E-46
SRI	4160.020423	-1.74475207	0.120596289	-14.46770944	1.94E-47	7.88E-46
CPEB3	96.75819904	-1.405186077	0.097189027	-14.45827907	2.22E-47	9.02E-46
GNG3	8.14763736	-3.170624672	0.219298025	-14.45806305	2.23E-47	9.03E-46
CHAD	31.98339053	-3.595928621	0.24879932	-14.45312883	2.40E-47	9.68E-46
ADCY9	620.8287352	-1.532215318	0.106023481	-14.45166012	2.45E-47	9.87E-46
RAD18	375.7175436	1.142326875	0.079054615	14.44984424	2.51E-47	1.01E-45
MTM1	514.3328858	-1.338588813	0.092662383	-14.44587083	2.66E-47	1.07E-45
GFRA2	29.65123845	-3.923664764	0.271664255	-14.44306599	2.77E-47	1.11E-45
NKX2_3	113.2630461	-2.872007489	0.198876611	-14.44115262	2.85E-47	1.14E-45
POLR1C	704.1020131	1.179435574	0.081679807	14.43974486	2.91E-47	1.16E-45
EIF4E3	535.1619723	-1.982720167	0.137346152	-14.43593533	3.07E-47	1.22E-45
TOP2A	3605.120565	1.523690583	0.105564666	14.43371761	3.17E-47	1.26E-45
CKAP2L	253.6842508	1.589564241	0.110154858	14.43026911	3.34E-47	1.32E-45
MAPK15	49.5926304	5.009031682	0.347276593	14.42375265	3.67E-47	1.45E-45
CRADD	149.0523503	-1.11756619	0.077484164	-14.423156	3.70E-47	1.46E-45
GRHL1	121.6735731	2.616783358	0.181517451	14.41615308	4.10E-47	1.61E-45
SLC30A4	67.55202943	-1.917410381	0.133012952	-14.41521565	4.15E-47	1.63E-45
ITM2C	14039.65485	-2.40565439	0.166985021	-14.40640826	4.72E-47	1.85E-45
NCRNA00092	4.444902056	-3.041950571	0.2113422	-14.39348399	5.69E-47	2.22E-45
EIF3B	6351.694285	1.080202197	0.075073004	14.38869025	6.09E-47	2.38E-45
SULT1A1	708.4871018	-2.531160716	0.176085803	-14.37458711	7.47E-47	2.91E-45
ACSL6	196.5351584	5.021499475	0.34937981	14.37260919	7.69E-47	2.99E-45
WDR74	858.9080689	1.138242845	0.0791997	14.37180754	7.78E-47	3.02E-45
WDR3	1002.081891	1.010185872	0.07033743	14.36199586	8.96E-47	3.47E-45
DDX21	3064.346792	1.23002211	0.085673078	14.35716031	9.61E-47	3.71E-45
HELLS	238.1148793	1.659586785	0.115599925	14.35629641	9.73E-47	3.75E-45
CDKN2BAS	104.9303712	-5.638162643	0.393001671	-14.34640885	1.12E-46	4.32E-45
FAM107A	134.1807561	-3.329245759	0.232137148	-14.34171906	1.20E-46	4.61E-45
AP1S3	354.7226872	1.73293013	0.120837642	14.34097935	1.21E-46	4.65E-45
FAM23A	405.4791617	-3.841215405	0.268003353	-14.332714	1.37E-46	5.23E-45
WDR66	31.80280406	3.237823859	0.225924967	14.33141233	1.39E-46	5.32E-45
PEX11A	156.0107523	-1.357037696	0.09470597	-14.32895625	1.44E-46	5.50E-45
SLMO1	54.26822995	2.029304082	0.141694378	14.32169799	1.60E-46	6.09E-45
TMEM131	1828.698751	-1.002719118	0.070029704	-14.31848294	1.68E-46	6.37E-45
MSI2	379.4322895	1.232645862	0.086107523	14.31519358	1.76E-46	6.67E-45
SHCBP1	287.3465219	1.476416088	0.103159605	14.31195942	1.84E-46	6.96E-45
LEAP2	14.77448146	-2.776109969	0.194168507	-14.29742653	2.27E-46	8.56E-45
TAT	5.423394622	-4.979639135	0.34838542	-14.29347743	2.40E-46	9.04E-45
LITAF	3597.373263	-1.292350713	0.09043281	-14.29072828	2.50E-46	9.38E-45
FAM40B	134.1572954	2.606039566	0.18242968	14.28517313	2.71E-46	1.01E-44
MYC	5518.592789	1.831283591	0.128269524	14.27684093	3.05E-46	1.14E-44
KIF2C	758.7644209	1.438021331	0.100731753	14.27575013	3.10E-46	1.15E-44
C17orf53	134.5622094	1.527332653	0.107046905	14.26788244	3.47E-46	1.29E-44
RRP1	889.9791964	1.170566425	0.082054934	14.26564339	3.58E-46	1.33E-44
NDRG2	1626.204329	-1.545531382	0.108350632	-14.26416582	3.66E-46	1.36E-44
VSNL1	523.5677248	2.819355676	0.197915106	14.24527783	4.80E-46	1.77E-44
C14orf176	186.239467	-2.836269611	0.199223006	-14.23665708	5.43E-46	2.00E-44
AZGP1	1431.586827	2.964655697	0.208337559	14.23005869	5.96E-46	2.20E-44
RSL1D1	4618.782072	1.030277132	0.072417083	14.22699022	6.23E-46	2.29E-44
KRT6B	384.582515	6.214818292	0.436907578	14.22456052	6.45E-46	2.37E-44
WNT7B	30.99055534	7.036043191	0.49466151	14.22395527	6.51E-46	2.38E-44
LDHD	384.0409226	-3.208915148	0.225653826	-14.22052176	6.83E-46	2.50E-44
TCF7	1057.218435	1.980735181	0.139406876	14.20830334	8.14E-46	2.96E-44
CBX7	632.1599029	-1.764969174	0.124227804	-14.20752129	8.23E-46	2.99E-44
C6orf167	274.3382981	1.228026065	0.08643567	14.20739911	8.24E-46	2.99E-44
ULBP1	20.19506747	4.376421286	0.308203759	14.19976608	9.19E-46	3.33E-44
SORD	1448.722324	1.545627718	0.108871105	14.19685898	9.58E-46	3.46E-44
MT1G	1450.28041	-3.689951637	0.26002275	-14.19087997	1.04E-45	3.76E-44
DHRS2	43.72675886	4.532829175	0.319429676	14.19038217	1.05E-45	3.78E-44
AGPAT9	238.4363784	-2.58093161	0.181883282	-14.19004312	1.06E-45	3.80E-44
NBEAL1	136.2252564	-2.026389162	0.142834432	-14.18697952	1.10E-45	3.95E-44
C4orf34	601.7995199	-1.799343816	0.126832429	-14.18678042	1.11E-45	3.95E-44
GRAMD1A	1486.611989	1.50421797	0.106029589	14.18677545	1.11E-45	3.95E-44
P2RY1	88.24961344	-2.78096938	0.196037844	-14.18588026	1.12E-45	4.00E-44
ANO10	910.0983601	-1.229185579	0.086672313	-14.18198651	1.18E-45	4.22E-44
TRANK1	909.2746105	-2.138060404	0.151018317	-14.15762304	1.68E-45	5.95E-44
TRPM6	439.9130753	-4.388307154	0.309964832	-14.15743562	1.68E-45	5.95E-44
PHF16	450.4985649	1.442646639	0.101904596	14.15683584	1.69E-45	5.99E-44
ARMC10	986.3520792	1.106367847	0.078198303	14.14823341	1.92E-45	6.76E-44
ATIC	2846.751028	1.012326196	0.071553898	14.14774359	1.93E-45	6.79E-44
KIAA1524	268.9393983	1.479264254	0.104582186	14.14451452	2.02E-45	7.09E-44
DBF4	460.4542735	1.280021782	0.090496277	14.14446894	2.02E-45	7.09E-44
SLC23A1	69.26485502	-3.913093525	0.276657533	-14.14417848	2.03E-45	7.11E-44
ZNF695	55.65915026	2.311771857	0.163642855	14.12693424	2.59E-45	9.06E-44
SPERT	15.12239906	6.519767951	0.461683726	14.12171924	2.79E-45	9.74E-44
SMPD1	744.2981276	-1.840862493	0.130408598	-14.11611291	3.02E-45	1.05E-43
TRAP1	3648.29867	1.180824903	0.08366586	14.11358116	3.13E-45	1.09E-43
B3GALT4	262.010296	-1.61365161	0.114365182	-14.10964054	3.31E-45	1.15E-43
EMILIN3	13.33782701	-2.713322319	0.192329812	-14.10765334	3.41E-45	1.18E-43
SDCCAG3	908.4227731	1.029154568	0.073026159	14.09295766	4.20E-45	1.45E-43
ZC3H8	206.1866044	1.272862987	0.090327132	14.09170149	4.27E-45	1.47E-43
FANCB	37.24010591	2.093783958	0.148595166	14.09052536	4.34E-45	1.49E-43
LIFR	133.1996429	-3.298006944	0.234090662	-14.08858824	4.46E-45	1.53E-43
CENPE	391.2494316	1.618365041	0.114881505	14.08725488	4.55E-45	1.56E-43
CCDC69	689.1525599	-2.74070287	0.194601155	-14.08369271	4.78E-45	1.64E-43
CENPF	1594.587495	1.589667734	0.113000527	14.06779047	5.99E-45	2.04E-43
MGST3	2019.732939	-1.108567384	0.078806036	-14.06703642	6.06E-45	2.06E-43
NR5A2	290.0678519	-2.429554703	0.172714214	-14.06690656	6.07E-45	2.06E-43
LYVE1	179.1284981	-4.060722541	0.288708902	-14.06511028	6.22E-45	2.11E-43
MTHFD2	1790.24785	1.490347631	0.106032021	14.05563734	7.11E-45	2.41E-43
IL23A	48.18624637	3.534033312	0.251565504	14.04816344	7.91E-45	2.67E-43
ITGA2	1895.304902	1.476960364	0.105194379	14.04029739	8.83E-45	2.98E-43
NPM1	12930.2088	1.234960874	0.087960827	14.0398961	8.88E-45	2.99E-43
ERCC6L	196.2679665	1.800329187	0.128255234	14.03708167	9.24E-45	3.10E-43
TLX1	53.27360267	4.024200846	0.286930235	14.02501499	1.10E-44	3.67E-43
SNORD1C	28.67695283	2.237884715	0.159569678	14.02449856	1.10E-44	3.70E-43
RDH5	160.6392377	-2.336269942	0.166605229	-14.02278878	1.13E-44	3.78E-43
SEMA6D	278.2540053	-3.161511748	0.225557632	-14.01642553	1.24E-44	4.12E-43
ABCD3	1567.489073	-1.147354242	0.081877386	-14.01307862	1.30E-44	4.31E-43
FAM72A	42.96477932	1.98304538	0.141539659	14.01052814	1.34E-44	4.46E-43
CENPN	559.162273	1.235816507	0.088227964	14.00708402	1.41E-44	4.67E-43
CYP27B1	68.1696414	1.95017805	0.139395458	13.99025537	1.79E-44	5.91E-43
EME1	87.01308479	1.753379703	0.125346453	13.98826742	1.84E-44	6.07E-43
RAB27A	531.6170847	-1.618572414	0.115723145	-13.98659202	1.88E-44	6.20E-43
TMEM161A	851.4166343	1.089370104	0.077918577	13.98087788	2.04E-44	6.71E-43
OSTBETA	184.5916172	-4.228436722	0.302660061	-13.97091084	2.35E-44	7.69E-43
TMEM20	208.7539386	-1.566427493	0.112123508	-13.97055377	2.36E-44	7.72E-43
KIF18A	198.2708581	1.477169569	0.105736481	13.97029258	2.37E-44	7.74E-43
MYL6	15591.89243	-1.188841509	0.085102697	-13.96949269	2.39E-44	7.81E-43
FAP	372.5755248	3.796200445	0.271767399	13.96856451	2.42E-44	7.90E-43
ST6GALNAC6	1221.487452	-2.622310425	0.187862271	-13.95868582	2.79E-44	9.06E-43
KIF23	566.7459432	1.451967135	0.10402419	13.95797588	2.81E-44	9.13E-43
RBKS	91.2139634	-1.548724071	0.110984511	-13.95441636	2.96E-44	9.59E-43
KIF4A	771.5296065	1.498142585	0.107377187	13.95214973	3.05E-44	9.88E-43
UNC5C	18.8868929	-3.284976376	0.235467391	-13.95087598	3.11E-44	1.00E-42
TIMP1	5678.884852	1.899992072	0.136199141	13.9501032	3.14E-44	1.01E-42
NUDCD1	707.2698108	1.434511491	0.102834329	13.94973364	3.16E-44	1.02E-42
ATP8B1	4704.92165	-1.594339451	0.114333328	-13.94466051	3.39E-44	1.09E-42
NEDD4L	1432.487702	-1.364083079	0.097856638	-13.93960701	3.64E-44	1.17E-42
MARVELD3	733.3762114	-1.395350218	0.100163037	-13.9307898	4.12E-44	1.32E-42
DHX34	702.3308596	1.208893162	0.086778828	13.93073857	4.12E-44	1.32E-42
EEF1E1	382.8562827	1.206292169	0.086615541	13.92697151	4.34E-44	1.39E-42
CCDC41	269.6305778	1.091101308	0.078361642	13.92392094	4.53E-44	1.45E-42
E2F3	623.2977236	1.028702307	0.073909859	13.9183368	4.90E-44	1.56E-42
IL11	72.38430238	4.856368985	0.34898841	13.91555952	5.10E-44	1.62E-42
FMO4	74.98308045	-1.956098025	0.140572936	-13.91518227	5.12E-44	1.63E-42
TFR2	80.01415411	3.303671648	0.237421927	13.91477062	5.15E-44	1.63E-42
ZBTB12	186.0025315	1.472346686	0.105828669	13.91255034	5.31E-44	1.68E-42
C2orf15	104.4749001	1.352243421	0.097199931	13.91197917	5.36E-44	1.69E-42
ACTR3B	226.4935061	1.245278574	0.089539211	13.90763397	5.69E-44	1.79E-42
Mar_8	231.2594083	-1.505478234	0.10830645	-13.90017155	6.32E-44	1.99E-42
PPAP2B	796.4067974	-1.545400925	0.111213438	-13.89581112	6.72E-44	2.11E-42
GPR44	47.41380358	-3.085479152	0.222046148	-13.89566619	6.73E-44	2.11E-42
RXRG	5.390640304	-5.106736307	0.367775852	-13.88545843	7.76E-44	2.43E-42
DUSP27	858.574554	7.728310315	0.556762254	13.88080865	8.28E-44	2.59E-42
MYBL2	2062.728467	1.940442128	0.13988433	13.87176199	9.39E-44	2.93E-42
C10orf54	956.4795978	-1.784036409	0.128732763	-13.85844884	1.13E-43	3.52E-42
HECTD3	1763.089984	-1.030447414	0.074365892	-13.85645209	1.16E-43	3.61E-42
HAUS5	410.5956813	1.180892802	0.085247514	13.8525189	1.23E-43	3.80E-42
EPM2A	89.07689287	-1.60321072	0.115768096	-13.84846757	1.30E-43	4.02E-42
WDR78	84.19471587	-2.584777316	0.186696475	-13.84481053	1.37E-43	4.22E-42
EIF2S2	3074.232612	1.195551565	0.086355321	13.84456167	1.37E-43	4.23E-42
TCP11L1	151.0522056	-1.202843721	0.086910389	-13.84004528	1.46E-43	4.50E-42
PKMYT1	621.3836709	1.63746171	0.118325142	13.83866249	1.49E-43	4.58E-42
NME1	2562.670113	1.592161746	0.115089387	13.83413172	1.59E-43	4.86E-42
NOP56	3227.648389	1.42903014	0.103311393	13.83226091	1.63E-43	4.98E-42
NMB	113.4415302	1.688277233	0.122060399	13.83149034	1.65E-43	5.03E-42
RXRA	1756.288116	-1.103946819	0.079859048	-13.82369127	1.83E-43	5.59E-42
OXTR	49.66228196	3.075865978	0.222602661	13.81774128	1.99E-43	6.05E-42
LOC284276	1.144830771	-3.333780928	0.241304125	-13.81568149	2.05E-43	6.22E-42
CNGB1	2.11895236	-4.778866135	0.346159585	-13.80538441	2.37E-43	7.17E-42
GTSE1	419.6766206	1.403728527	0.101732859	13.79818221	2.61E-43	7.91E-42
LOC388796	790.9325993	1.99667069	0.144767981	13.79221205	2.84E-43	8.58E-42
CD177	1968.295947	-5.87154219	0.425974124	-13.78380014	3.19E-43	9.62E-42
ZNF692	431.9345073	1.597019	0.115962658	13.77183847	3.77E-43	1.13E-41
POLD2	2896.505104	1.183379761	0.085932727	13.77100211	3.81E-43	1.15E-41
GALNT6	1514.652732	1.924711069	0.139790665	13.76852362	3.94E-43	1.18E-41
LRRN2	169.4770121	-3.724371688	0.270503477	-13.76829506	3.95E-43	1.19E-41
RCN1	3763.302225	1.336708694	0.097195762	13.75274664	4.90E-43	1.47E-41
CHTF18	539.4364302	1.605420027	0.116770233	13.7485383	5.20E-43	1.55E-41
POP1	309.5309958	1.471204825	0.107126849	13.73329692	6.41E-43	1.91E-41
DKK4	41.72171146	7.90975315	0.575978891	13.7327136	6.47E-43	1.92E-41
TMEM97	1507.677789	1.571090812	0.114409574	13.73216206	6.52E-43	1.93E-41
SCAMP2	3690.759231	-1.04431621	0.076057484	-13.73061743	6.66E-43	1.97E-41
CEACAM1	7118.719212	-2.341209904	0.170688003	-13.71631199	8.11E-43	2.40E-41
FBXO41	411.098323	2.05764306	0.15003001	13.71487649	8.27E-43	2.44E-41
MT1M	257.674559	-4.826590192	0.352046864	-13.71007863	8.84E-43	2.60E-41
TNNI3	28.35972531	6.685370949	0.487737368	13.70690743	9.23E-43	2.71E-41
BCAR3	444.2259021	-1.506557068	0.10998461	-13.69788977	1.05E-42	3.06E-41
PBLD	633.798946	-2.388064126	0.174461269	-13.68821942	1.19E-42	3.49E-41
MT1H	185.8850614	-4.612197923	0.337093268	-13.68226054	1.30E-42	3.78E-41
GDPD5	607.4466863	2.631660485	0.192342466	13.68216044	1.30E-42	3.78E-41
MCM7	4712.065916	1.155686637	0.084575537	13.66454987	1.65E-42	4.81E-41
KAL1	191.3056689	3.265780061	0.239075468	13.66003834	1.76E-42	5.11E-41
PHGR1	3248.686075	-2.898082479	0.212182597	-13.65843626	1.80E-42	5.21E-41
ZNF473	291.4529582	1.053547552	0.077139899	13.65762162	1.82E-42	5.26E-41
SPTBN5	117.1587868	3.695372505	0.270576516	13.65740292	1.82E-42	5.27E-41
GPT	362.1198535	-3.477369431	0.254732073	-13.65108598	1.99E-42	5.74E-41
VAMP2	874.5530382	-1.289968646	0.094511213	-13.64884242	2.05E-42	5.91E-41
B3GNTL1	117.2363166	1.558582985	0.114206897	13.64701274	2.10E-42	6.03E-41
AGAP3	1640.682617	1.036307666	0.075966985	13.64155322	2.27E-42	6.49E-41
EZH2	651.2927189	1.252629005	0.091844576	13.63857349	2.36E-42	6.75E-41
DYRK2	1229.46233	-1.122788631	0.082340904	-13.63585499	2.45E-42	6.99E-41
AURKA	1042.837751	1.55137021	0.113914407	13.6187358	3.10E-42	8.83E-41
MEP1B	137.9575754	-6.053280036	0.444501361	-13.61813612	3.12E-42	8.89E-41
GNG12	3113.295092	-1.209643346	0.088852093	-13.61412322	3.30E-42	9.37E-41
CASD1	468.0782129	-1.228242097	0.090232158	-13.61202179	3.40E-42	9.63E-41
CMTM8	231.9629799	1.19704506	0.087972639	13.60701546	3.64E-42	1.03E-40
PMAIP1	291.2509361	2.077932247	0.152776796	13.60109847	3.94E-42	1.11E-40
RNASEH2A	763.5007762	1.247193987	0.091699887	13.60082354	3.96E-42	1.12E-40
KPNA2	2931.221714	1.290212742	0.094889928	13.59694084	4.18E-42	1.18E-40
ASPM	589.5937355	1.467994314	0.107985069	13.59441944	4.32E-42	1.21E-40
CD44	6775.485675	1.286772746	0.094656337	13.59415316	4.34E-42	1.22E-40
RFC4	461.4526181	1.236455692	0.090978061	13.59070177	4.55E-42	1.27E-40
DAO	10.88440937	-6.983143756	0.514107067	-13.58305342	5.05E-42	1.41E-40
HRCT1	184.8844675	-2.731383364	0.201106026	-13.58180765	5.13E-42	1.43E-40
KIF26B	163.3207842	3.63572354	0.267738056	13.57940517	5.31E-42	1.48E-40
MUSTN1	24.57377494	-2.834251694	0.208775425	-13.57560017	5.59E-42	1.55E-40
RUNX1	1615.704878	1.430650114	0.10539316	13.57441136	5.68E-42	1.58E-40
MELK	593.6547426	1.429154428	0.105288962	13.57363966	5.74E-42	1.59E-40
ATP6V1G2	9.507859495	-2.686723081	0.198195225	-13.55594251	7.31E-42	2.02E-40
RGS16	411.2255379	2.280731229	0.168259923	13.55480967	7.42E-42	2.05E-40
ELANE	1.799813355	-4.788120893	0.353377415	-13.54959512	7.97E-42	2.20E-40
HPGDS	25.5761926	-3.475445496	0.25659721	-13.54436198	8.56E-42	2.36E-40
SCD	10976.52685	2.340478607	0.172905319	13.53618625	9.56E-42	2.63E-40
AEN	854.5343874	1.266096369	0.093559714	13.53249505	1.01E-41	2.76E-40
CCDC150	41.50132189	2.616241901	0.193507154	13.5201301	1.19E-41	3.26E-40
RPL36A	172.4537586	2.309391928	0.170859036	13.51635817	1.25E-41	3.43E-40
ADAMTS12	180.0557508	3.662850517	0.271008426	13.51563336	1.26E-41	3.46E-40
C13orf37	770.8673465	1.500923637	0.111169835	13.50117715	1.54E-41	4.20E-40
CA14	8.690704811	-3.164870943	0.234442744	-13.49954742	1.57E-41	4.29E-40
ALPI	170.4571739	-4.749044931	0.35212884	-13.48666848	1.87E-41	5.11E-40
EXO1	275.9611183	1.595372736	0.118296214	13.48625357	1.88E-41	5.13E-40
TNXB	769.2983986	-3.739762464	0.277378053	-13.48254637	1.98E-41	5.38E-40
ADHFE1	14.06665949	-3.305798711	0.245217371	-13.48109517	2.02E-41	5.48E-40
PKP1	254.8998474	4.165559147	0.309113767	13.47581244	2.17E-41	5.88E-40
AMN	800.314021	-2.652395946	0.1968507	-13.47415045	2.22E-41	6.00E-40
MIR17HG	104.5931373	2.494852254	0.185263312	13.46652088	2.46E-41	6.64E-40
LRRC36	62.85709081	3.946614615	0.293180711	13.46137198	2.64E-41	7.11E-40
C14orf43	887.2604937	-1.181160248	0.087764195	-13.45833852	2.75E-41	7.39E-40
CD163L1	192.1166427	-3.256035247	0.242121188	-13.44795665	3.16E-41	8.49E-40
ASAP3	314.010984	-2.040928842	0.151813916	-13.44362163	3.36E-41	8.99E-40
CFL2	360.5134157	-2.492278066	0.185502923	-13.43524956	3.76E-41	1.01E-39
RIOK3	1905.85088	-1.475897838	0.109888923	-13.43081538	3.99E-41	1.07E-39
SPIB	157.6644829	-4.391116074	0.326947497	-13.43064596	4.00E-41	1.07E-39
LOC401093	138.7419298	-2.672512632	0.199036996	-13.42721544	4.19E-41	1.12E-39
RRS1	994.2004407	1.381146234	0.10288192	13.42457681	4.34E-41	1.16E-39
PPAN	805.4006909	1.047315752	0.078055597	13.41756123	4.77E-41	1.27E-39
WDR77	1486.887487	1.335746687	0.099595633	13.4116994	5.16E-41	1.37E-39
CCDC99	294.8087041	1.133742434	0.084553895	13.40851811	5.39E-41	1.43E-39
SLMAP	1391.06462	-1.202454614	0.08970291	-13.40485632	5.66E-41	1.50E-39
GRPEL2	505.3352139	1.026745166	0.076637599	13.39740787	6.26E-41	1.65E-39
CENPI	98.95434268	1.783933325	0.133176109	13.39529545	6.44E-41	1.70E-39
MMP3	828.7100413	4.655018207	0.347647783	13.39004141	6.91E-41	1.82E-39
AQP8	3402.830727	-7.067381597	0.527819691	-13.38976494	6.94E-41	1.82E-39
DCAF13	1380.958893	1.305538179	0.097521868	13.38713266	7.19E-41	1.89E-39
FAM72D	91.20838597	1.796187628	0.134187351	13.38567023	7.33E-41	1.92E-39
CENPA	226.813395	1.473460724	0.110115343	13.38106646	7.80E-41	2.04E-39
JOSD1	1877.658181	-1.006871787	0.07528312	-13.37446937	8.53E-41	2.23E-39
ATG4D	584.5697618	-1.052223167	0.078688862	-13.37194534	8.82E-41	2.30E-39
C17orf91	144.1305008	-1.913302156	0.143144901	-13.36619153	9.53E-41	2.48E-39
SEPP1	8296.63365	-3.133505708	0.234469033	-13.36426253	9.78E-41	2.54E-39
SLC25A42	147.3100872	-1.341180135	0.100398433	-13.35857638	1.06E-40	2.74E-39
OLR1	111.0302915	3.980722511	0.298133616	13.35214246	1.15E-40	2.98E-39
SP5	237.0024602	3.497549744	0.262292944	13.33451711	1.46E-40	3.77E-39
GUCA2B	334.3765728	-7.225544296	0.542120503	-13.32829926	1.58E-40	4.09E-39
AGXT2L2	532.6046747	-1.251217869	0.093946502	-13.31840831	1.81E-40	4.66E-39
DNAH2	102.8185236	3.651483916	0.274294446	13.31227799	1.96E-40	5.05E-39
RAE1	1202.927361	1.325454862	0.099574237	13.31122292	1.99E-40	5.11E-39
VEGFA	3241.153154	1.493477946	0.112208674	13.30982617	2.03E-40	5.20E-39
MOBP	2.689035795	-3.591729689	0.269999083	-13.30274773	2.23E-40	5.71E-39
TMEM72	20.52527779	-5.025779488	0.377831703	-13.30163523	2.26E-40	5.79E-39
FGFRL1	1232.854258	1.80458648	0.135696958	13.29865096	2.36E-40	6.02E-39
RPF2	533.5746038	1.168224017	0.087902254	13.29003479	2.64E-40	6.74E-39
KNTC1	558.1837193	1.202287469	0.090477851	13.2881965	2.71E-40	6.90E-39
C16orf59	159.4864984	1.619364949	0.121971834	13.2765483	3.17E-40	8.03E-39
PBX4	39.91225974	2.048322865	0.154306719	13.27435951	3.26E-40	8.25E-39
LOC646851	36.19718673	2.286824654	0.172286625	13.27337307	3.30E-40	8.35E-39
MT1X	594.3598469	-2.319824416	0.174788131	-13.27220791	3.36E-40	8.47E-39
SLC4A4	990.2503532	-4.583111275	0.345585039	-13.26189144	3.85E-40	9.69E-39
LOC286467	21.42580591	6.35489513	0.47964725	13.24910157	4.57E-40	1.15E-38
FAM60A	2547.348715	1.248912916	0.094317595	13.24156879	5.05E-40	1.27E-38
TXNRD3IT1	149.2380087	1.217664217	0.091960487	13.24116758	5.08E-40	1.27E-38
SOS2	832.5064017	-1.021439291	0.077154274	-13.23892033	5.23E-40	1.31E-38
MOBKL2B	760.6113959	-1.545052823	0.116763194	-13.23236179	5.71E-40	1.43E-38
PNPT1	949.2007686	1.09174356	0.082565245	13.22279798	6.48E-40	1.62E-38
ABCB11	15.27606309	-5.734275891	0.433902689	-13.21558043	7.13E-40	1.77E-38
LOC389333	54.07212849	-1.593692755	0.120727238	-13.20077208	8.68E-40	2.15E-38
SHMT2	3309.787428	1.360813199	0.103227667	13.1826403	1.10E-39	2.72E-38
MMP1	2093.354779	4.2796165	0.324665504	13.18161753	1.12E-39	2.76E-38
ATHL1	1156.268631	2.867005394	0.21757099	13.17733305	1.19E-39	2.91E-38
KIAA1161	1044.129184	-1.435107244	0.108907633	-13.17728795	1.19E-39	2.91E-38
SLC5A6	2138.375017	1.690276408	0.128302772	13.1741223	1.24E-39	3.03E-38
NUFIP1	326.3649141	1.440888181	0.109391718	13.17182149	1.27E-39	3.12E-38
DMBX1	16.38015404	6.634940439	0.503770895	13.17055136	1.30E-39	3.17E-38
TOM1L2	1136.79219	-1.196718429	0.090869882	-13.16958277	1.31E-39	3.21E-38
CLIC5	1514.40401	-2.169458071	0.164925357	-13.15418141	1.61E-39	3.93E-38
PTPRH	1294.454355	-2.127128161	0.16170963	-13.15399807	1.61E-39	3.93E-38
IL10RB	1364.34636	-1.161716511	0.088319896	-13.15350861	1.62E-39	3.95E-38
FAM129A	553.660725	-2.95245041	0.224463015	-13.15339373	1.63E-39	3.95E-38
TNFSF10	1700.450851	-1.517728028	0.115429354	-13.14854476	1.73E-39	4.21E-38
PLAC9	36.23602508	-3.504767484	0.266611434	-13.1456008	1.80E-39	4.37E-38
RAD54L	328.9817422	1.561947717	0.118861641	13.14088968	1.92E-39	4.65E-38
GBA3	94.67001753	-5.19044863	0.395016524	-13.13982659	1.95E-39	4.70E-38
ACVRL1	1413.01077	-1.865053541	0.141939737	-13.13975625	1.95E-39	4.70E-38
C4orf19	647.9987209	-1.727374593	0.131476686	-13.13825782	1.99E-39	4.79E-38
SLC12A8	446.5956575	1.207781464	0.091944434	13.13599319	2.05E-39	4.93E-38
MND1	127.3300823	1.654127295	0.12602477	13.12541415	2.35E-39	5.66E-38
MOCS1	246.3484539	-1.955711266	0.149101913	-13.11660744	2.65E-39	6.35E-38
ADAT2	325.0375658	1.53147793	0.116823561	13.10932417	2.91E-39	6.99E-38
TSPAN7	715.9917936	-2.78378658	0.212456996	-13.10282379	3.17E-39	7.59E-38
EIF5A2	206.8990156	1.335998851	0.101970229	13.10185205	3.21E-39	7.68E-38
FAM54A	168.7129808	1.520690985	0.116069309	13.10157698	3.22E-39	7.70E-38
CEL	1098.304907	5.25838368	0.401559146	13.09491697	3.52E-39	8.39E-38
UGGT2	485.1606069	1.329126218	0.101543444	13.08923712	3.79E-39	9.04E-38
GPR180	383.8542371	1.12409499	0.085884834	13.0883991	3.84E-39	9.12E-38
TMEM171	465.4432127	-2.44782483	0.1871182	-13.0817036	4.19E-39	9.95E-38
SNORA8	391.3601649	1.365261548	0.104381824	13.07949503	4.31E-39	1.02E-37
WASL	2064.325289	-1.008368912	0.077109336	-13.07713126	4.45E-39	1.05E-37
SLC17A4	179.6294202	-3.580557255	0.27390364	-13.07232445	4.74E-39	1.12E-37
SLC16A12	2.600101363	-3.20244585	0.244989306	-13.0717781	4.77E-39	1.13E-37
NAP1L1	6406.299707	1.104675019	0.084518569	13.070205	4.87E-39	1.15E-37
WDR4	371.1924258	1.341049118	0.102604664	13.07006008	4.88E-39	1.15E-37
CCNF	623.5637584	1.310002253	0.100230509	13.06989522	4.89E-39	1.15E-37
LOC100127888	141.197798	3.891131528	0.298089059	13.05358721	6.06E-39	1.42E-37
ABP1	5741.336405	-2.035317847	0.156079776	-13.04024069	7.22E-39	1.70E-37
BTD	328.3355033	-1.118331518	0.085767725	-13.03907174	7.33E-39	1.72E-37
FANCA	623.7159776	1.428913338	0.109599798	13.03755452	7.48E-39	1.75E-37
PLS1	4742.504075	-1.416271793	0.108660227	-13.03394844	7.84E-39	1.83E-37
BTBD3	925.2416881	-1.287273698	0.098924319	-13.01271221	1.04E-38	2.41E-37
OAF	1764.018027	-1.074086257	0.082576874	-13.00710728	1.11E-38	2.59E-37
FEZF1	36.64186273	7.722381538	0.593751296	13.00608789	1.13E-38	2.62E-37
DSN1	649.8494869	1.236630977	0.095088817	13.00500961	1.15E-38	2.66E-37
SIAE	2279.497253	-1.601272514	0.123145228	-13.00312276	1.17E-38	2.72E-37
MALL	3420.789858	-2.128378629	0.163725287	-12.99969398	1.23E-38	2.84E-37
UGT1A8	168.5245732	-4.394782039	0.338159297	-12.9961887	1.29E-38	2.97E-37
TMPRSS3	276.9241163	3.505129708	0.269709772	12.99593144	1.29E-38	2.97E-37
ASPHD1	150.8672697	2.529540956	0.194682634	12.99315148	1.34E-38	3.08E-37
CLMN	1293.602395	-1.413706873	0.108826022	-12.99052242	1.38E-38	3.19E-37
PRMT3	508.0840629	1.237656272	0.095277494	12.99001699	1.39E-38	3.20E-37
GPATCH4	913.4156886	1.00448723	0.077336558	12.98851748	1.42E-38	3.26E-37
FIGNL1	388.770143	1.198792656	0.092322388	12.98485316	1.49E-38	3.42E-37
PAFAH2	724.3396717	-1.18760982	0.091497079	-12.97975665	1.59E-38	3.64E-37
NR2C2AP	572.1474922	1.088433873	0.083877692	12.97644048	1.66E-38	3.80E-37
FHL1	1120.062612	-3.150776718	0.242962706	-12.96814959	1.85E-38	4.23E-37
OPN3	470.3526528	-1.664393847	0.128361558	-12.96645098	1.90E-38	4.32E-37
PPA1	6444.377675	1.134720062	0.087522104	12.96495412	1.93E-38	4.40E-37
SCN9A	72.08740252	-3.547061467	0.273594823	-12.96465124	1.94E-38	4.41E-37
BMP3	208.5518856	-5.206600053	0.401757703	-12.95955253	2.07E-38	4.71E-37
CLEC5A	60.13878149	3.759426013	0.290104134	12.95888465	2.09E-38	4.75E-37
CDC6	818.6472894	1.736158668	0.134011366	12.95530906	2.19E-38	4.97E-37
GPT2	1555.108125	1.571598884	0.121341632	12.95185218	2.29E-38	5.18E-37
GLIPR2	507.3241215	-2.002009523	0.154597815	-12.9497918	2.36E-38	5.32E-37
PPP1R14A	113.0090555	-2.567783616	0.198411382	-12.94171526	2.62E-38	5.90E-37
FLVCR2	199.1101536	-2.293836505	0.177260069	-12.94051459	2.66E-38	5.99E-37
LRP11	1467.385154	1.182066756	0.091352574	12.93961082	2.69E-38	6.05E-37
DSG3	271.6319366	5.678143578	0.439043025	12.93300032	2.93E-38	6.59E-37
DNAJC28	14.25369639	-1.54674036	0.119625968	-12.92980429	3.06E-38	6.86E-37
CHEK1	422.7602554	1.165930336	0.090177236	12.92931999	3.08E-38	6.89E-37
GSTM5	39.98944484	-3.066061697	0.237376561	-12.91644672	3.64E-38	8.14E-37
FOXF2	155.5208447	-2.421924832	0.187664798	-12.90558945	4.19E-38	9.35E-37
TLR3	198.3569936	-2.249155124	0.174300965	-12.90385928	4.28E-38	9.55E-37
SCNN1B	422.7529526	-4.597506265	0.35663692	-12.89127964	5.04E-38	1.12E-36
TARBP1	853.3990478	1.24727455	0.09678276	12.88736285	5.30E-38	1.18E-36
NXPH4	90.68413447	5.087102348	0.394921724	12.88129278	5.74E-38	1.27E-36
UCN2	10.42125146	5.387453142	0.418700837	12.8670704	6.90E-38	1.53E-36
TMEM82	73.75420111	-3.769594563	0.293031312	-12.86413572	7.16E-38	1.59E-36
CXCL5	496.3062653	5.446746894	0.423408214	12.86405581	7.17E-38	1.59E-36
SERPINA4	23.22576698	6.990321684	0.544098942	12.84751935	8.88E-38	1.96E-36
HMGA1	8123.950035	1.346748536	0.104828503	12.84715986	8.92E-38	1.97E-36
UBE2T	494.464208	1.444618871	0.11246341	12.84523451	9.15E-38	2.02E-36
PAG1	700.6606399	-1.850239603	0.14412314	-12.83790789	1.01E-37	2.21E-36
IBSP	22.55099969	6.799538083	0.529859958	12.83270793	1.08E-37	2.36E-36
CDCA4	534.5543358	1.279852263	0.099748028	12.83085283	1.10E-37	2.41E-36
MYOM1	78.11409736	-3.448915988	0.268833287	-12.82919994	1.13E-37	2.46E-36
FGL2	641.710138	-2.713167309	0.211491851	-12.82870848	1.13E-37	2.47E-36
CDCA7	3036.219641	1.688592019	0.131642409	12.82711269	1.16E-37	2.52E-36
NOX4	47.89028072	3.842228562	0.299762429	12.81757881	1.31E-37	2.84E-36
TMEM100	44.08781376	-3.717314365	0.290070812	-12.81519618	1.35E-37	2.93E-36
SESN2	544.8256053	-1.286502541	0.100400894	-12.81365617	1.37E-37	2.98E-36
ZC3HAV1L	58.90754735	1.661698939	0.129688337	12.81301752	1.39E-37	3.00E-36
ATAD5	151.3082741	1.41014773	0.110119884	12.80556858	1.53E-37	3.30E-36
LMTK3	139.1389325	2.111701075	0.164982942	12.79951156	1.65E-37	3.56E-36
GNG7	86.19127399	-2.607785183	0.203744663	-12.79928095	1.65E-37	3.57E-36
EXOSC5	701.6758907	1.207048086	0.094310197	12.79870183	1.67E-37	3.59E-36
RPP40	173.3734406	1.355554442	0.105951104	12.79415117	1.77E-37	3.80E-36
DBF4B	187.3131798	1.23310334	0.096393524	12.79238782	1.81E-37	3.88E-36
PAPSS2	2425.90946	-2.047329492	0.160053016	-12.79157083	1.83E-37	3.92E-36
NEURL1B	1498.165424	-1.599747149	0.125086211	-12.7891567	1.89E-37	4.04E-36
WSCD1	251.3734816	-3.138216162	0.245419519	-12.78714982	1.93E-37	4.14E-36
ACAA1	1433.579438	-1.137677758	0.089007639	-12.7817991	2.07E-37	4.43E-36
DUSP4	513.3144627	3.623065463	0.283519916	12.77887461	2.15E-37	4.59E-36
PNO1	697.4743239	1.073681254	0.084080218	12.7697249	2.42E-37	5.15E-36
NLE1	602.5816463	1.203747812	0.094275829	12.76836087	2.46E-37	5.23E-36
BRP44L	681.3305922	-1.298903753	0.101788713	-12.76078374	2.71E-37	5.76E-36
SLC2A4	120.374538	-2.831320612	0.221885905	-12.76025447	2.73E-37	5.79E-36
ZIC2	111.6277394	6.385155063	0.500528895	12.75681609	2.86E-37	6.05E-36
FAM150A	32.95305007	4.44354497	0.348433844	12.75290862	3.00E-37	6.35E-36
MAD2L1	899.1589122	1.465118913	0.114901094	12.75113106	3.07E-37	6.48E-36
GRIK3	33.7408236	-3.51354633	0.275878498	-12.73584696	3.74E-37	7.86E-36
SHISA2	76.19685401	3.184987678	0.250136739	12.73298632	3.88E-37	8.15E-36
URB1	1134.796355	1.044057082	0.082069249	12.72165994	4.48E-37	9.40E-36
LPAR1	191.7103773	-2.29172975	0.180150436	-12.72120014	4.51E-37	9.44E-36
GPR3	29.28089281	2.590020395	0.203617659	12.72001855	4.58E-37	9.58E-36
TMPRSS13	196.7193942	3.503293263	0.275422218	12.71971913	4.60E-37	9.60E-36
CENPP	91.50663054	1.361159999	0.107033516	12.71713806	4.75E-37	9.91E-36
PLSCR4	388.9494482	-1.568106681	0.123359697	-12.7116613	5.09E-37	1.06E-35
TNFSF9	167.4023023	3.613312219	0.284265636	12.71104124	5.13E-37	1.07E-35
SPC25	233.4579929	1.303117277	0.102529331	12.70970228	5.22E-37	1.08E-35
C1orf112	222.830944	1.239732525	0.097551312	12.70851713	5.30E-37	1.10E-35
GINS1	598.0354885	1.626550215	0.128004027	12.70702375	5.41E-37	1.12E-35
SUV39H2	269.2665709	1.081170692	0.085117891	12.70203803	5.76E-37	1.19E-35
ACACB	467.0766887	-1.929681582	0.151922857	-12.70171996	5.78E-37	1.19E-35
MAL	20.91186481	-3.884655825	0.305944834	-12.69724274	6.12E-37	1.26E-35
UTP20	841.787605	1.057124564	0.083265114	12.69588806	6.23E-37	1.28E-35
MYL9	7908.993047	-3.09259524	0.244040326	-12.67247629	8.40E-37	1.72E-35
SLC9A1	1768.712794	-1.413244211	0.111567566	-12.66715996	8.99E-37	1.84E-35
C7orf31	126.7593511	-1.749139177	0.138121094	-12.66380916	9.38E-37	1.92E-35
DNA2	222.124614	1.499609105	0.118431163	12.66228473	9.57E-37	1.95E-35
TM6SF2	49.84304609	-3.722821154	0.294009606	-12.66224329	9.57E-37	1.95E-35
SECTM1	968.4098945	-3.053632966	0.24124342	-12.65789123	1.01E-36	2.06E-35
MAPK3	2838.210587	-1.201922929	0.094958121	-12.65740008	1.02E-36	2.07E-35
PLCD4	53.85760554	-1.79873523	0.142123767	-12.65611842	1.03E-36	2.11E-35
C20orf199	2664.345301	1.789220439	0.141395588	12.65400471	1.06E-36	2.16E-35
C14orf79	165.7460276	1.347368857	0.106491467	12.6523645	1.09E-36	2.20E-35
KAT2B	304.9458625	-1.656030113	0.130889492	-12.65212422	1.09E-36	2.21E-35
DSC2	2494.32685	-1.61556536	0.127715659	-12.64970464	1.12E-36	2.27E-35
ARHGEF18	1837.099864	-1.121629579	0.088680243	-12.64802108	1.15E-36	2.32E-35
KCNH8	92.5436521	2.837470556	0.224389032	12.64531752	1.19E-36	2.40E-35
ZSWIM6	408.3612368	-1.037540898	0.082122303	-12.63409397	1.37E-36	2.76E-35
SVIL	2158.842344	-1.875697551	0.14847237	-12.63331052	1.38E-36	2.78E-35
MTERFD1	395.219681	1.17947263	0.093415656	12.6260702	1.52E-36	3.04E-35
APOBEC3A	36.1642222	-2.910917617	0.230593674	-12.62357967	1.57E-36	3.13E-35
GGCT	1791.440572	1.254086957	0.099422848	12.61366965	1.78E-36	3.55E-35
POLQ	239.0737251	1.505809949	0.119381961	12.6133792	1.78E-36	3.56E-35
CENPH	302.6845114	1.366255035	0.108365883	12.60779679	1.91E-36	3.81E-35
GSN	8587.436944	-1.903060856	0.150969215	-12.60562199	1.97E-36	3.92E-35
GPM6B	69.95247786	-2.782275501	0.220719445	-12.60548431	1.97E-36	3.92E-35
TDGF1	632.3993008	3.144086529	0.249570725	12.59797812	2.17E-36	4.31E-35
ProSAPiP1	748.8998432	2.088412014	0.165895975	12.58868406	2.44E-36	4.84E-35
SLC25A32	708.5971092	1.081732677	0.08593129	12.58834439	2.45E-36	4.86E-35
TMEM54	4577.833241	-1.506129207	0.119688817	-12.58370869	2.60E-36	5.14E-35
LRRC19	763.6679143	-2.905920319	0.230982721	-12.58068266	2.70E-36	5.34E-35
ACAT1	1320.243061	-1.358341562	0.107999614	-12.57728169	2.82E-36	5.56E-35
NCAPD3	993.5130288	1.058425026	0.084171801	12.57457981	2.91E-36	5.75E-35
MAGI3	554.6173738	-1.114395859	0.088623231	-12.5745343	2.92E-36	5.75E-35
HPGD	1161.242004	-2.908914267	0.231387361	-12.57162125	3.02E-36	5.96E-35
TH1L	2657.632241	1.354787354	0.107766003	12.5715654	3.03E-36	5.96E-35
RACGAP1	1317.704656	1.064425465	0.084677415	12.57035859	3.07E-36	6.04E-35
GPR56	5052.336645	1.310791985	0.104282845	12.56958408	3.10E-36	6.09E-35
CYP2B7P1	23.5294277	-3.193343809	0.254073491	-12.56858317	3.14E-36	6.16E-35
IGSF9	546.36126	-1.926463746	0.153305031	-12.56621347	3.24E-36	6.33E-35
PSPH	488.0843669	1.498248855	0.119291708	12.55953899	3.52E-36	6.89E-35
NCAPH	544.0955542	1.264196847	0.100669537	12.5578888	3.60E-36	7.02E-35
TRIM59	225.5285566	1.139785534	0.09077573	12.55606027	3.68E-36	7.18E-35
PLK1	1224.282375	1.256663455	0.100114151	12.55230597	3.86E-36	7.52E-35
ALKBH2	312.8155081	1.177882488	0.093862941	12.54896214	4.03E-36	7.84E-35
FBXL22	39.07630618	-2.36467849	0.188456062	-12.54763824	4.10E-36	7.96E-35
BUB1B	629.5218371	1.348262655	0.107482126	12.54406386	4.28E-36	8.32E-35
PADI2	2448.450391	-3.326702207	0.265255972	-12.541479	4.43E-36	8.59E-35
SQLE	2041.340328	1.740325022	0.138819349	12.53661705	4.71E-36	9.12E-35
TGS1	784.6440729	1.042442588	0.083166505	12.53440412	4.84E-36	9.37E-35
LIF	728.4025251	1.889129799	0.150819587	12.52575897	5.40E-36	1.04E-34
TGIF1	1902.609768	1.114820998	0.089034933	12.52116397	5.72E-36	1.10E-34
PFDN2	1019.695946	1.030995969	0.082362832	12.51773336	5.97E-36	1.15E-34
NEGR1	126.8988821	-2.898694257	0.231568141	-12.51767298	5.98E-36	1.15E-34
PTN	74.10069197	-2.576422622	0.205860668	-12.51537097	6.15E-36	1.18E-34
STK17B	869.6171121	-1.286577794	0.102801882	-12.51511903	6.17E-36	1.18E-34
GTF3A	3599.780681	1.708463952	0.136620889	12.50514448	7.00E-36	1.34E-34
CTU2	374.1103695	1.022481784	0.081785329	12.50201951	7.28E-36	1.39E-34
CHAF1B	282.8691568	1.318530203	0.105466563	12.50187892	7.29E-36	1.39E-34
XKRX	126.5934573	2.507002941	0.200545496	12.50091869	7.38E-36	1.41E-34
BRCA1	574.5098388	1.324817571	0.106063624	12.49078165	8.38E-36	1.60E-34
MGAT4A	1501.024987	-1.295443616	0.103713436	-12.49060548	8.40E-36	1.60E-34
PAQR5	509.0841864	-2.121777038	0.169871487	-12.49048372	8.41E-36	1.60E-34
MFAP2	457.4888443	2.46035288	0.197006793	12.48867029	8.61E-36	1.64E-34
SRPX2	558.7976875	2.974930379	0.238234787	12.48738868	8.75E-36	1.66E-34
ATP6V1C2	216.7711706	2.25271119	0.180418409	12.48603842	8.90E-36	1.69E-34
C1orf201	220.185836	-1.161877088	0.09305616	-12.48576227	8.93E-36	1.69E-34
MGC14436	14.65286233	4.78617598	0.383499685	12.48026054	9.57E-36	1.81E-34
BSG	18207.89904	-1.053366097	0.084416841	-12.47815111	9.82E-36	1.86E-34
MGLL	4055.152149	-1.450138685	0.116293149	-12.46968283	1.09E-35	2.06E-34
CORIN	42.48748951	3.74943901	0.300834362	12.46346655	1.18E-35	2.23E-34
C15orf48	3576.846391	-2.468459443	0.198251254	-12.45116686	1.38E-35	2.59E-34
ZNF74	332.4474233	1.038959884	0.083458397	12.44883579	1.42E-35	2.67E-34
HSPH1	4222.723296	1.628551714	0.130878218	12.44326014	1.52E-35	2.86E-34
RAB4B	482.5380749	-1.047383258	0.084177846	-12.44250491	1.54E-35	2.88E-34
UGT1A10	640.7572771	-3.62764617	0.291600617	-12.44046122	1.58E-35	2.95E-34
C16orf55	198.5165638	1.146102753	0.092170738	12.43456197	1.70E-35	3.18E-34
TUBB4	76.95534861	-1.610058883	0.129491918	-12.43366315	1.72E-35	3.21E-34
SH3BGR	41.62312378	-1.98437107	0.15959992	-12.43340889	1.72E-35	3.22E-34
CEACAM7	10908.13987	-4.481656208	0.360503715	-12.43165055	1.76E-35	3.29E-34
MYLK	4571.43708	-3.122756981	0.251354529	-12.42371479	1.94E-35	3.62E-34
B3GNT7	1306.645208	-3.550036908	0.285750647	-12.4235481	1.95E-35	3.62E-34
LPCAT3	1579.839629	-1.1720964	0.094373323	-12.41978518	2.04E-35	3.79E-34
SH2D7	15.03976194	-4.468159076	0.359999566	-12.41156796	2.26E-35	4.20E-34
STAP2	1894.597611	-1.294873074	0.104411321	-12.40165394	2.56E-35	4.74E-34
WNT3	18.51786943	2.538731925	0.204746681	12.39938014	2.63E-35	4.88E-34
Mar_2	411.3173158	-1.172561196	0.094634767	-12.39038496	2.95E-35	5.45E-34
HM13	4418.05546	1.072115611	0.086533133	12.38965434	2.97E-35	5.50E-34
C15orf42	272.5959591	1.59052297	0.128389346	12.38827847	3.02E-35	5.59E-34
TFAP2A	123.208001	3.763018553	0.303945359	12.3805758	3.33E-35	6.14E-34
UBE2CBP	94.31123497	1.188522166	0.096013879	12.37864966	3.41E-35	6.29E-34
HLF	76.53873636	-2.611945012	0.211005934	-12.37853821	3.42E-35	6.29E-34
HSD17B2	769.1929883	-3.569286125	0.288432191	-12.3747842	3.58E-35	6.58E-34
MRPS17	394.7036607	1.102167088	0.089080789	12.37266862	3.67E-35	6.75E-34
SGOL1	139.8310567	1.394428019	0.112732069	12.36939965	3.83E-35	7.01E-34
AHCY	8811.492612	1.388470642	0.112252493	12.36917419	3.84E-35	7.02E-34
PLAC2	34.90465505	-3.389842719	0.274056548	-12.36913604	3.84E-35	7.02E-34
CCDC113	237.216453	1.793038618	0.144992256	12.36644406	3.97E-35	7.26E-34
MT2A	1778.531783	-2.476479193	0.200265593	-12.36597437	3.99E-35	7.29E-34
AKAP9	1354.903337	-1.150030903	0.093085138	-12.3546135	4.60E-35	8.37E-34
NUPL1	1518.734036	1.053675647	0.085325367	12.34891427	4.94E-35	8.98E-34
ZDHHC9	2971.519786	1.250301013	0.101273866	12.34574188	5.14E-35	9.32E-34
C19orf45	40.00868133	2.692708766	0.218142404	12.34381174	5.26E-35	9.54E-34
P2RY14	69.82866093	-2.619858172	0.212242775	-12.34368601	5.27E-35	9.55E-34
MARCKS	3976.908527	-1.103109914	0.089368425	-12.34339661	5.29E-35	9.57E-34
CGN	3076.46456	-1.386889025	0.112364945	-12.34271969	5.33E-35	9.65E-34
MXD1	1670.685409	-1.807164409	0.146423042	-12.34207665	5.38E-35	9.71E-34
CCDC19	13.69906596	2.83154343	0.229446235	12.34077096	5.46E-35	9.86E-34
DTL	485.2703507	1.304954977	0.105769756	12.33769489	5.68E-35	1.02E-33
POPDC2	88.98127175	-3.232527801	0.262061158	-12.33501303	5.87E-35	1.06E-33
OLA1	2493.315135	1.006362008	0.081608154	12.33163546	6.12E-35	1.10E-33
RNASEL	318.4667191	-1.321360554	0.107244588	-12.32099987	6.98E-35	1.26E-33
ETNK1	1959.448607	-1.292394454	0.10490239	-12.31997153	7.07E-35	1.27E-33
FAM63A	460.336731	-1.15302628	0.093627289	-12.31506643	7.52E-35	1.35E-33
CREB3L3	122.5153895	-4.637381965	0.376635243	-12.31266072	7.74E-35	1.39E-33
SRM	1417.106932	1.065519256	0.086563846	12.30905636	8.10E-35	1.45E-33
CAND2	34.44557185	-2.271615222	0.184554635	-12.30863275	8.14E-35	1.46E-33
SRPX	169.8819818	-2.755756628	0.224121384	-12.29582194	9.54E-35	1.71E-33
CHP2	1437.891412	-4.261011195	0.346558603	-12.29521115	9.61E-35	1.72E-33
IRX5	19.43771776	5.470743522	0.444966219	12.29473899	9.67E-35	1.73E-33
NAT9	657.8770135	1.028729101	0.083674856	12.29436362	9.71E-35	1.73E-33
LETM1	1802.461277	-1.083067553	0.088102391	-12.2932822	9.84E-35	1.75E-33
BFSP1	59.55810403	2.214039049	0.18010224	12.29323437	9.85E-35	1.75E-33
TCF21	181.982374	-2.249655362	0.183000286	-12.29317951	9.86E-35	1.75E-33
BTBD16	11.53499524	5.235695552	0.426121578	12.28685853	1.07E-34	1.89E-33
SLC35D1	1551.487053	-1.261245667	0.102675136	-12.28384709	1.11E-34	1.96E-33
TTK	427.9569632	1.323610189	0.107763532	12.28254281	1.12E-34	1.99E-33
CLDN7	7730.692855	-1.28655828	0.104770514	-12.27977446	1.16E-34	2.06E-33
ADH1C	1589.165424	-4.298824757	0.350209513	-12.27500853	1.23E-34	2.18E-33
PRC1	1329.100797	1.218136792	0.099253718	12.27295879	1.27E-34	2.23E-33
KCNA5	12.35455283	-2.721456104	0.221752728	-12.27248083	1.27E-34	2.25E-33
KIAA1274	898.9268681	2.025606879	0.165055509	12.27227671	1.28E-34	2.25E-33
ARL14	274.5957265	-2.266225748	0.184744286	-12.2668246	1.37E-34	2.40E-33
LOC541471	170.6184392	1.410880582	0.115049577	12.26324008	1.43E-34	2.51E-33
TMEM59	6488.046956	-1.065801107	0.086920988	-12.26172335	1.45E-34	2.55E-33
NANP	250.7897172	1.28032577	0.104417672	12.26158122	1.46E-34	2.55E-33
CTPS	897.8634841	1.137898564	0.092869351	12.25268132	1.63E-34	2.84E-33
RP9P	218.2969626	1.086359152	0.088673634	12.25120819	1.66E-34	2.89E-33
RSPO2	24.1783012	-4.422387565	0.361019718	-12.24971198	1.69E-34	2.95E-33
TGDS	428.9333169	1.211696009	0.098927152	12.24836645	1.71E-34	2.99E-33
PLCL2	203.6231942	-2.501917032	0.204318885	-12.24515804	1.78E-34	3.11E-33
TRIM3	270.5628039	-1.075585028	0.087862702	-12.24165663	1.86E-34	3.24E-33
SLC7A6	1429.143669	1.095318446	0.089476641	12.2413898	1.87E-34	3.25E-33
TIMELESS	1078.190682	1.101237727	0.08998463	12.23806472	1.95E-34	3.39E-33
RELL1	321.0807757	-1.616433593	0.132116103	-12.2349476	2.02E-34	3.51E-33
WISP1	135.0083162	2.834737997	0.231711261	12.23392416	2.05E-34	3.56E-33
PLEKHG4	759.7681533	1.911998614	0.156311247	12.23199642	2.10E-34	3.64E-33
ACSBG1	6.298924722	-1.862141018	0.152312191	-12.22581729	2.26E-34	3.92E-33
FNBP1	942.9405079	-1.808817015	0.148069782	-12.21597679	2.55E-34	4.42E-33
PQLC1	955.3332934	-1.142236626	0.093515499	-12.21440973	2.60E-34	4.50E-33
PCNXL2	274.8905723	1.440947454	0.118003555	12.21105126	2.71E-34	4.68E-33
E2F5	314.4874677	1.549474259	0.126892803	12.2108916	2.72E-34	4.68E-33
ARRDC4	760.5700468	-1.582108246	0.129580846	-12.20942987	2.77E-34	4.76E-33
CAPN5	3983.322615	-1.491315468	0.122183606	-12.20552835	2.90E-34	4.99E-33
KRT75	32.60439717	7.33166679	0.601054122	12.19801432	3.18E-34	5.46E-33
MSH5	374.9566007	1.637668234	0.13427655	12.19623409	3.26E-34	5.57E-33
CPM	535.0871667	-2.475321115	0.203046638	-12.19089927	3.48E-34	5.94E-33
TMEM35	77.24164718	-3.848478632	0.31570426	-12.19013843	3.51E-34	6.00E-33
PAH	72.57772324	7.128980842	0.585001554	12.18625967	3.68E-34	6.28E-33
RRM2	2314.179334	1.435057336	0.117760857	12.18619981	3.68E-34	6.28E-33
GOLGA7B	176.3372074	2.552499887	0.209490374	12.18433017	3.77E-34	6.42E-33
PTRH1	224.2854331	1.31967258	0.10833566	12.18133149	3.91E-34	6.65E-33
RAB36	198.6761222	1.861283287	0.152828739	12.1788827	4.03E-34	6.83E-33
IPO4	1514.170866	1.186087717	0.097396909	12.17787838	4.08E-34	6.91E-33
TMEFF2	2.268674126	-5.37284254	0.441344901	-12.17379543	4.29E-34	7.26E-33
PRSS36	42.54150624	-1.63091082	0.134015597	-12.16955981	4.52E-34	7.64E-33
OTOP2	213.3504555	-8.965057258	0.737017369	-12.16397013	4.84E-34	8.16E-33
CLCN2	707.6170977	-1.604155336	0.132061819	-12.14700322	5.95E-34	1.00E-32
MPPE1	477.486539	-1.108890818	0.091327591	-12.14190375	6.33E-34	1.07E-32
MCM2	1797.379715	1.105343783	0.091074362	12.13671726	6.75E-34	1.14E-32
KCNE2	3.980993188	-2.917102527	0.240476528	-12.13050834	7.28E-34	1.22E-32
KIFC1	993.3025683	1.194226181	0.098450858	12.13017547	7.31E-34	1.23E-32
GNG2	261.8014485	-1.911549594	0.157622486	-12.12739149	7.56E-34	1.27E-32
ATP2B1	1373.170505	-1.009262198	0.083238836	-12.12489561	7.80E-34	1.31E-32
PDE9A	638.3697086	-2.548434816	0.210215467	-12.12296534	7.98E-34	1.34E-32
ASB2	146.7259407	-3.115677864	0.257252546	-12.11135872	9.20E-34	1.54E-32
NCAPG	589.645455	1.254817537	0.103607844	12.11122135	9.21E-34	1.54E-32
C9orf7	1009.046331	-1.181307952	0.097583899	-12.10556213	9.87E-34	1.65E-32
P2RX1	45.75344595	-2.61094012	0.215836952	-12.09681704	1.10E-33	1.83E-32
B3GNT8	552.3812773	-1.727210614	0.142782672	-12.09678031	1.10E-33	1.83E-32
AMPD1	15.04323659	-4.828957117	0.399201438	-12.09654238	1.10E-33	1.83E-32
TP53I3	697.8630786	-1.227485177	0.101495182	-12.09402412	1.14E-33	1.89E-32
PYGM	57.02168488	-4.032153694	0.333501677	-12.0903551	1.19E-33	1.97E-32
PCSK9	1297.721242	2.625275438	0.217153919	12.08946837	1.20E-33	1.99E-32
MORC4	749.8211972	1.501263175	0.124203935	12.08708219	1.24E-33	2.05E-32
CNN1	3276.307484	-3.978086749	0.329144409	-12.08614406	1.25E-33	2.07E-32
ASPA	9.755241702	-4.136393654	0.342301001	-12.08408284	1.28E-33	2.12E-32
SYNPO	1710.165143	-1.689474511	0.139824827	-12.08279349	1.30E-33	2.15E-32
PDE2A	111.9114078	-2.711363877	0.224804809	-12.06096922	1.70E-33	2.80E-32
CPNE5	139.1653293	-2.211121707	0.183354603	-12.05926475	1.73E-33	2.86E-32
RAVER2	984.4266523	-1.143001373	0.094822473	-12.05411906	1.84E-33	3.04E-32
BOP1	701.8350391	1.767397581	0.146630833	12.05338293	1.86E-33	3.06E-32
LDLRAD3	223.5697424	1.970054108	0.163507098	12.0487375	1.97E-33	3.23E-32
ZNF485	83.57312374	1.234639288	0.102636336	12.02926116	2.49E-33	4.09E-32
SMTN	2751.758997	-1.71787542	0.142808132	-12.02925486	2.49E-33	4.09E-32
SCGN	50.75253823	-5.194430776	0.431928114	-12.0261465	2.59E-33	4.24E-32
ZNRF3	1010.834359	1.657198484	0.137889918	12.01827155	2.85E-33	4.66E-32
SLC30A10	58.04636961	-6.287714617	0.523476554	-12.01145413	3.09E-33	5.05E-32
TRIM40	60.896144	-3.320105434	0.276428845	-12.01070546	3.12E-33	5.09E-32
TIGD1	126.0296376	1.514118313	0.12610668	12.00664635	3.28E-33	5.35E-32
SHH	123.0819534	2.240296381	0.186657271	12.0021919	3.46E-33	5.64E-32
MFSD2B	102.1224191	1.505284362	0.125432294	12.00077203	3.52E-33	5.73E-32
CCNB1	1665.345134	1.404095559	0.117036939	11.99702906	3.68E-33	5.99E-32
KCNJ14	39.47936027	1.760430279	0.146747595	11.99631434	3.71E-33	6.04E-32
GDPD3	268.6464449	-2.44824639	0.204113479	-11.99453562	3.80E-33	6.16E-32
FAM135B	7.179506766	-5.246437993	0.437448731	-11.99326371	3.85E-33	6.25E-32
PSMC3IP	101.8359254	1.565821779	0.13057997	11.99128609	3.95E-33	6.39E-32
MMP13	46.74308486	6.39840434	0.533590959	11.9912158	3.95E-33	6.39E-32
CST2	15.74583483	5.910349772	0.492898207	11.99101496	3.96E-33	6.40E-32
NOP16	535.5503347	1.130067603	0.094294797	11.98441096	4.29E-33	6.93E-32
PTPLAD1	2699.011374	1.004539491	0.083835722	11.98223707	4.40E-33	7.11E-32
KIAA0513	428.7703736	-1.965103936	0.164047675	-11.97885883	4.59E-33	7.40E-32
ABHD6	337.5148734	-1.126412356	0.094040676	-11.97792705	4.64E-33	7.47E-32
RICH2	523.114852	-2.32725956	0.194334515	-11.97553383	4.77E-33	7.69E-32
SLC30A8	0.894272411	-4.160385783	0.347855479	-11.96009847	5.75E-33	9.23E-32
ANXA3	1853.260686	1.562916275	0.130702733	11.95779335	5.91E-33	9.49E-32
TPM1	8700.571007	-1.592141513	0.133236652	-11.9497262	6.51E-33	1.04E-31
DONSON	268.4210949	1.026523866	0.085908054	11.94909922	6.56E-33	1.05E-31
SLC41A2	372.3327398	-1.674871634	0.140173612	-11.94855161	6.61E-33	1.06E-31
EDN3	284.9378368	-3.474876549	0.290859613	-11.94692007	6.74E-33	1.08E-31
CARD14	79.90484265	2.327194601	0.194801792	11.94647432	6.77E-33	1.08E-31
NAP1L2	18.94977365	-3.484069824	0.291643446	-11.94633336	6.79E-33	1.08E-31
HHLA2	1169.051202	-2.827575265	0.236916268	-11.93491393	7.78E-33	1.24E-31
RHOU	842.8140425	-1.489464725	0.124814298	-11.9334463	7.92E-33	1.26E-31
NTN1	183.5771397	-2.633847373	0.220821959	-11.92747036	8.51E-33	1.35E-31
CXCL12	804.5544894	-2.514462121	0.210829497	-11.92651959	8.61E-33	1.37E-31
TRAF5	1118.049091	1.539883357	0.129176915	11.92073178	9.23E-33	1.47E-31
C1QTNF2	27.44166214	-1.858167548	0.155911744	-11.91807298	9.53E-33	1.51E-31
LMNB2	3648.768551	1.041553814	0.087396787	11.91752983	9.59E-33	1.52E-31
SDCBP2	1623.695153	-2.409115446	0.202252073	-11.91144994	1.03E-32	1.63E-31
SH3BGRL2	2704.224206	-1.082712693	0.09090646	-11.91018433	1.05E-32	1.66E-31
C6orf15	48.63644513	7.464421335	0.626926816	11.90636792	1.10E-32	1.73E-31
ARHGEF37	315.2473031	-1.632801619	0.137153247	-11.90494319	1.12E-32	1.76E-31
RHEBL1	32.20829557	1.880410439	0.15795621	11.90463132	1.12E-32	1.77E-31
SERPINB5	1325.763043	3.503832332	0.294396162	11.90175955	1.16E-32	1.83E-31
HRNBP3	54.84740967	-4.984254641	0.41879176	-11.90151078	1.16E-32	1.83E-31
ABCC2	109.9558258	4.13576054	0.347621622	11.89730521	1.22E-32	1.92E-31
CDC45	381.155844	1.54757181	0.130144369	11.891193	1.32E-32	2.07E-31
KLC3	25.13407558	3.70582367	0.311701639	11.88900927	1.35E-32	2.12E-31
LPP	387.0047737	-1.629415353	0.13709211	-11.88555164	1.41E-32	2.21E-31
ACSF2	727.1432107	-1.715017972	0.144308943	-11.88434989	1.43E-32	2.24E-31
EN2	32.50221557	7.178918505	0.604428565	11.87719927	1.55E-32	2.43E-31
LEF1	292.2201216	2.276268956	0.191653367	11.87701002	1.56E-32	2.43E-31
HSPB8	464.7211289	-3.370816264	0.283984917	-11.86970175	1.70E-32	2.65E-31
C2orf7	403.3169165	-1.151530734	0.097020451	-11.86894853	1.72E-32	2.67E-31
BGN	5854.782865	2.682015521	0.225998857	11.86738534	1.75E-32	2.72E-31
ZNF643	47.36624466	1.501377805	0.12655082	11.86383309	1.82E-32	2.84E-31
BIRC5	582.8681675	1.444434712	0.121761111	11.86285752	1.85E-32	2.87E-31
C10orf35	150.7019938	1.49261742	0.125848778	11.86040452	1.90E-32	2.95E-31
SLC3A2	3724.568831	1.014137198	0.085514151	11.85929092	1.93E-32	2.99E-31
OTUB2	176.4822052	1.873147746	0.157987752	11.85628456	2.00E-32	3.09E-31
DNMT3B	113.0921639	1.86639514	0.157492645	11.85068125	2.13E-32	3.30E-31
TRPV3	16.80652848	-3.680693295	0.310840692	-11.8410922	2.39E-32	3.70E-31
GLDN	51.68118993	-2.646224202	0.223574706	-11.83597309	2.54E-32	3.92E-31
SPP1	3135.719093	3.916634294	0.330923531	11.83546629	2.56E-32	3.94E-31
AXIN2	3638.726525	2.370652291	0.200301805	11.83540155	2.56E-32	3.94E-31
ARRB1	619.38875	-1.188412705	0.100432042	-11.83300353	2.64E-32	4.06E-31
EPB41L4B	2366.086032	-1.404363067	0.118717815	-11.82942145	2.75E-32	4.23E-31
AQP11	64.61869471	-1.604264065	0.135635403	-11.82776789	2.81E-32	4.31E-31
NNAT	49.03446016	-3.070573319	0.259827189	-11.81775214	3.16E-32	4.85E-31
CPNE8	138.5626314	-2.229602663	0.188709662	-11.81498945	3.27E-32	5.01E-31
MBOAT1	585.2690426	-1.286058402	0.108892988	-11.81029588	3.45E-32	5.29E-31
OCEL1	250.2639165	-1.297896419	0.109924532	-11.80715891	3.58E-32	5.49E-31
FAM188B	192.8181174	1.237634084	0.104895277	11.79875896	3.96E-32	6.06E-31
LGR5	1638.735791	2.929988844	0.248598481	11.78602877	4.61E-32	7.02E-31
KIF20B	501.4101141	1.178023016	0.099966003	11.78423639	4.71E-32	7.16E-31
KANK2	1516.786045	-1.806576916	0.153371162	-11.77911732	5.00E-32	7.61E-31
ZNF239	133.915631	1.78480023	0.151539469	11.77779123	5.08E-32	7.72E-31
IGJ	15162.87269	-4.157147222	0.353097959	-11.77335386	5.36E-32	8.13E-31
ABCC1	1792.273933	1.081111905	0.091867097	11.7682167	5.69E-32	8.63E-31
CBLN2	10.2121924	-3.243148282	0.275589639	-11.76803413	5.70E-32	8.64E-31
KIAA0406	869.9329395	1.128116847	0.09588183	11.76569996	5.86E-32	8.88E-31
LOC389791	16.2959565	3.093042795	0.262954467	11.76265544	6.08E-32	9.19E-31
PTTG1	828.8610693	1.338314936	0.113797295	11.76051629	6.24E-32	9.42E-31
LIMS2	574.4425691	-2.539345999	0.215925971	-11.76026205	6.25E-32	9.44E-31
GLTPD1	849.8346023	-1.092404129	0.092889708	-11.76022788	6.26E-32	9.44E-31
WDR90	805.8168451	1.349794784	0.114819186	11.75582963	6.59E-32	9.92E-31
SLC6A19	283.6077124	-6.523340429	0.554911415	-11.75564289	6.61E-32	9.94E-31
TDGF3	62.90339771	3.048492964	0.259341423	11.75474759	6.68E-32	1.00E-30
CCBP2	27.04233195	-2.45333312	0.208721818	-11.75408084	6.73E-32	1.01E-30
SYNM	2239.155763	-4.082132844	0.347427389	-11.74959999	7.10E-32	1.06E-30
SLC35D3	112.3582997	4.197689985	0.357266606	11.7494608	7.11E-32	1.07E-30
LARGE	506.5928475	-1.288296742	0.109648572	-11.74932536	7.12E-32	1.07E-30
TJP3	2015.273902	-1.39018424	0.118402082	-11.74121447	7.84E-32	1.17E-30
MAMDC2	95.95316633	-4.622057837	0.393673306	-11.74084645	7.87E-32	1.18E-30
DGAT2	688.9497044	1.708477844	0.14552187	11.74035109	7.92E-32	1.18E-30
OTUD6B	372.8593794	1.231949074	0.104965012	11.73675926	8.26E-32	1.23E-30
NAA16	335.5389953	1.060161007	0.090384114	11.72950602	9.00E-32	1.34E-30
DPT	455.5332628	-3.778145947	0.322127856	-11.72871542	9.08E-32	1.35E-30
CHD7	1282.280787	1.161592751	0.099038624	11.72868428	9.09E-32	1.35E-30
ARL4D	77.96501222	-2.237669832	0.190786236	-11.72867542	9.09E-32	1.35E-30
PLAC8	1609.060847	-3.174442393	0.270691857	-11.72714403	9.25E-32	1.37E-30
ACBD7	69.81467647	2.040814605	0.174196149	11.71561267	1.06E-31	1.57E-30
TSPAN1	9914.972329	-2.342933282	0.199989488	-11.71528219	1.06E-31	1.58E-30
RPS6KL1	174.6277423	1.502380815	0.128252985	11.71419764	1.08E-31	1.60E-30
HMGCL	1086.152236	-1.000371161	0.085424783	-11.71054964	1.13E-31	1.66E-30
PPP1R12B	2027.520822	-2.454736117	0.209745771	-11.70338788	1.22E-31	1.81E-30
FLNC	2269.806916	-3.271923784	0.279609468	-11.70176321	1.25E-31	1.84E-30
SDPR	304.6067876	-2.730766161	0.233458037	-11.69703214	1.32E-31	1.94E-30
C8orf30A	1000.366472	1.219392755	0.104276138	11.69388109	1.37E-31	2.01E-30
FGF19	53.19336107	6.547087285	0.559985513	11.69152976	1.41E-31	2.07E-30
FMO5	417.0211168	-2.114032578	0.180891835	-11.68672197	1.49E-31	2.19E-30
UCA1	479.1048269	4.06218021	0.347590025	11.68669961	1.49E-31	2.19E-30
CFD	608.6009009	-3.035868348	0.259812288	-11.68485285	1.52E-31	2.23E-30
TUBAL3	192.3144834	-2.828552787	0.242157481	-11.68063352	1.60E-31	2.34E-30
SLC6A9	402.5197092	-1.675330023	0.143503717	-11.67447124	1.72E-31	2.52E-30
FZD5	1864.616088	-1.062404071	0.091036247	-11.67012159	1.81E-31	2.64E-30
LDB3	83.8081121	-3.948253701	0.338454106	-11.66555119	1.91E-31	2.79E-30
C7orf10	48.64666173	-2.420534916	0.20767287	-11.65551822	2.15E-31	3.12E-30
ACTG2	8405.967548	-4.045292639	0.347194037	-11.65138858	2.26E-31	3.28E-30
ECE2	354.3525521	1.142326539	0.098119579	11.64218752	2.51E-31	3.65E-30
CDCA3	414.7211646	1.360288356	0.116862572	11.64006862	2.58E-31	3.73E-30
STIL	470.0439517	1.188308794	0.102104557	11.63815634	2.64E-31	3.82E-30
POLR3G	108.6140761	1.800799383	0.154817514	11.63175497	2.84E-31	4.11E-30
CGRRF1	143.8094948	-1.065358271	0.091664405	-11.62237695	3.17E-31	4.58E-30
F2RL1	2354.135783	-1.257761944	0.108235185	-11.62063836	3.24E-31	4.67E-30
VIPR1	771.4095364	-1.94859777	0.167688594	-11.6203358	3.25E-31	4.68E-30
OVGP1	106.6700103	1.746123005	0.150284806	11.6187594	3.31E-31	4.76E-30
WDR7	294.9589559	-1.131391899	0.097388219	-11.61733847	3.36E-31	4.84E-30
HRASLS2	50.24943504	-3.651692193	0.314481149	-11.61179997	3.59E-31	5.16E-30
DUS4L	168.9983325	1.123171646	0.096793809	11.60375495	3.94E-31	5.66E-30
INCA1	14.59459387	-1.42588149	0.122987326	-11.59372703	4.43E-31	6.35E-30
CES2	6614.511965	-2.071839018	0.178709478	-11.59333598	4.45E-31	6.38E-30
NT5DC2	1159.533857	1.347082347	0.116272928	11.58552008	4.88E-31	6.97E-30
SLC26A3	13018.10006	-4.850589662	0.418792941	-11.58230999	5.07E-31	7.24E-30
KIAA1370	342.1576594	-1.134358001	0.097948445	-11.58117412	5.13E-31	7.33E-30
DSCR6	26.55216594	4.364632901	0.376880891	11.58093447	5.15E-31	7.34E-30
PYCRL	580.2901797	1.440175631	0.12438222	11.5786294	5.29E-31	7.54E-30
DYX1C1	37.42051618	2.239649586	0.19343643	11.57822024	5.31E-31	7.57E-30
CKS2	1155.877974	1.45138309	0.125357629	11.57793987	5.33E-31	7.59E-30
HAPLN1	69.79320796	-2.525754132	0.218211012	-11.57482432	5.53E-31	7.86E-30
COL1A1	57057.28231	2.832755293	0.244824665	11.57054699	5.81E-31	8.25E-30
TCN2	571.651757	-1.773678397	0.153308448	-11.56934549	5.89E-31	8.36E-30
NUP62CL	90.34419645	1.698141897	0.14678112	11.56921199	5.90E-31	8.37E-30
PDZD4	48.08169524	-3.187919501	0.275578574	-11.56809638	5.98E-31	8.47E-30
GTF2F2	916.9000968	1.2096975	0.104579237	11.56728176	6.04E-31	8.55E-30
PAX9	43.80246925	3.349179358	0.289737948	11.55933967	6.62E-31	9.36E-30
GNB1L	188.6115515	1.259384126	0.108951756	11.55909893	6.64E-31	9.38E-30
TNFRSF10B	1867.594418	1.282567397	0.110982515	11.5564816	6.85E-31	9.66E-30
PLAU	1422.466625	2.0950842	0.181315369	11.55491788	6.97E-31	9.83E-30
SLC35F1	13.43427351	-2.422697187	0.20975231	-11.55027654	7.36E-31	1.04E-29
DDX12	144.2098988	1.569828882	0.136008099	11.5421721	8.09E-31	1.14E-29
LOC84740	240.1842043	5.967084988	0.517311175	11.53480782	8.81E-31	1.24E-29
SHB	934.9333517	1.063957565	0.092247987	11.533667	8.93E-31	1.25E-29
FMNL2	866.6177948	1.085435121	0.094112111	11.5334265	8.95E-31	1.26E-29
SCML1	549.6808973	1.683028188	0.145941818	11.53218595	9.08E-31	1.27E-29
PRR19	26.51538626	1.474791803	0.127933386	11.52781029	9.55E-31	1.34E-29
LAS1L	1230.286261	1.083857533	0.094071891	11.52158763	1.03E-30	1.44E-29
FAM72B	161.0083624	1.577575835	0.136956025	11.51884944	1.06E-30	1.48E-29
ZNF697	188.6718061	1.322759208	0.11495282	11.50697483	1.22E-30	1.69E-29
SLC22A11	47.0015054	5.103005889	0.443491792	11.50642691	1.22E-30	1.70E-29
RUNDC3B	49.82156755	-2.548404899	0.221516022	-11.50438181	1.25E-30	1.74E-29
PSRC1	245.5695393	1.235844751	0.107471859	11.49924048	1.33E-30	1.85E-29
PLOD3	3758.152388	1.049640189	0.091279628	11.49917252	1.33E-30	1.85E-29
FER1L4	307.7698073	3.201504943	0.278451573	11.49752869	1.36E-30	1.88E-29
CDK5RAP1	727.0999495	1.014371624	0.088244638	11.49499439	1.40E-30	1.93E-29
FAM162A	1568.078142	-1.104881104	0.096145476	-11.49176381	1.45E-30	2.01E-29
MAST2	2015.94426	-1.045340333	0.091048377	-11.48115281	1.64E-30	2.27E-29
PPIL1	800.9568143	1.013781577	0.088308117	11.4800497	1.66E-30	2.29E-29
FANCD2	493.8686586	1.119827228	0.097560578	11.47827585	1.70E-30	2.34E-29
SLC22A3	478.5067308	1.993246869	0.173689307	11.47593309	1.74E-30	2.40E-29
ZIC5	50.29984742	8.105439189	0.706344462	11.47519323	1.76E-30	2.42E-29
FAM46B	62.1327262	-2.953778496	0.257466594	-11.47247278	1.81E-30	2.50E-29
HS6ST2	326.2155081	3.613976076	0.315088924	11.46970204	1.87E-30	2.57E-29
C16orf46	33.65619838	1.222182684	0.106573693	11.46795845	1.91E-30	2.62E-29
ZNF132	32.48830036	-1.328653047	0.115924649	-11.46135058	2.06E-30	2.82E-29
GDPD2	98.19085993	-3.718262844	0.32441949	-11.4612807	2.06E-30	2.82E-29
SAMD10	272.233191	1.322937484	0.11547709	11.45627657	2.19E-30	2.99E-29
PLCD3	2534.067172	-1.640015895	0.143172382	-11.45483415	2.22E-30	3.04E-29
TNFRSF6B	1000.612498	3.412501439	0.297956306	11.45302639	2.27E-30	3.10E-29
RBM20	14.82602775	-2.778909909	0.242658799	-11.4519231	2.30E-30	3.14E-29
PDLIM2	435.4690555	-1.362758741	0.119047915	-11.44714498	2.43E-30	3.31E-29
POLD4	1878.967519	-1.070273538	0.093511239	-11.44540006	2.48E-30	3.37E-29
EAF2	64.67928329	-1.213329648	0.106010801	-11.44533992	2.48E-30	3.37E-29
HMOX1	745.1837621	-1.783025638	0.155802887	-11.44411169	2.52E-30	3.42E-29
SLC17A9	788.8698338	2.329326928	0.203598366	11.44079381	2.61E-30	3.54E-29
ABCC13	31.07127943	-3.566458777	0.311774188	-11.43923686	2.66E-30	3.61E-29
SLC9A9	70.06933273	-2.292050828	0.200423284	-11.43605065	2.76E-30	3.74E-29
EPB41L3	527.3092969	-2.764533904	0.241747436	-11.43562863	2.78E-30	3.75E-29
RCC1	1381.292566	1.095920459	0.09584997	11.43370686	2.84E-30	3.83E-29
GRINA	4065.892079	1.088181201	0.095178244	11.43308759	2.86E-30	3.86E-29
RBPMS2	111.2558412	-3.362100974	0.294123166	-11.4309288	2.93E-30	3.95E-29
PTGER4	605.0625214	-1.676510605	0.146833628	-11.41775644	3.41E-30	4.59E-29
TCFL5	454.3624914	1.340489143	0.117442718	11.41398259	3.56E-30	4.79E-29
NSUN5P2	520.8052359	1.850616311	0.162173011	11.4113705	3.67E-30	4.93E-29
CCNE1	227.770591	1.451094807	0.127162606	11.41133277	3.67E-30	4.93E-29
C1orf177	2.98844356	-3.302824172	0.289440996	-11.41104478	3.68E-30	4.94E-29
EPYC	29.6316823	7.416200839	0.650056255	11.4085524	3.79E-30	5.08E-29
DNAJB5	168.0301144	-2.390653208	0.209576496	-11.40706736	3.86E-30	5.17E-29
CCDC68	345.0456911	-2.092771407	0.18346507	-11.40692017	3.86E-30	5.17E-29
DEPDC1B	328.5661231	1.235854321	0.108342583	11.4069121	3.86E-30	5.17E-29
TMOD1	145.6281848	-1.937939933	0.170028593	-11.3977296	4.29E-30	5.73E-29
SHROOM4	518.3439816	1.970048771	0.172932984	11.39197813	4.58E-30	6.12E-29
PAMR1	110.8846673	-1.935506723	0.169974375	-11.38705008	4.85E-30	6.46E-29
TPM2	4794.17863	-2.544208092	0.223440591	-11.38650808	4.88E-30	6.49E-29
SLC22A23	1278.123501	-1.506793754	0.13235463	-11.38451863	4.99E-30	6.63E-29
ANK2	166.8414881	-3.043127226	0.267392129	-11.3807659	5.21E-30	6.92E-29
CUX2	1.646640912	-3.50821867	0.308296077	-11.37938149	5.30E-30	7.02E-29
MPP6	80.35594072	2.062378526	0.181265262	11.37768209	5.40E-30	7.15E-29
NSUN5P1	201.4953273	1.977313239	0.173798708	11.37703068	5.44E-30	7.20E-29
MYH11	20964.5752	-4.066745328	0.357744412	-11.36773962	6.05E-30	7.98E-29
PVRL4	387.0245712	2.017808472	0.177538827	11.36544893	6.21E-30	8.19E-29
IGSF3	685.6884449	-1.29430491	0.113907082	-11.36281337	6.40E-30	8.43E-29
JAG2	803.0955816	1.738764013	0.153037651	11.36167472	6.49E-30	8.54E-29
PDCD5	1159.06443	1.012706027	0.089145881	11.36009892	6.61E-30	8.68E-29
MYO1A	2061.676708	-2.137351136	0.188191052	-11.35734729	6.82E-30	8.94E-29
SPIN4	387.9576558	1.179891721	0.103896397	11.35642575	6.89E-30	9.03E-29
KLB	19.91990045	-2.413888764	0.212661325	-11.35085921	7.34E-30	9.62E-29
HOXB8	695.8209393	2.856349092	0.251654448	11.35028257	7.39E-30	9.68E-29
ARFGAP1	2185.139363	1.024650703	0.090336438	11.34260693	8.07E-30	1.05E-28
PDE6A	38.8455087	-3.982488744	0.351117891	-11.3423122	8.10E-30	1.06E-28
TMEM30B	1592.839671	-1.115468631	0.098349757	-11.34185444	8.14E-30	1.06E-28
EXOSC8	579.8923736	1.151031912	0.101502926	11.33988897	8.33E-30	1.09E-28
PTPRF	9688.175843	-1.076346116	0.094969764	-11.33356628	8.95E-30	1.17E-28
CD1D	56.17518724	-1.940725237	0.171248328	-11.33281274	9.03E-30	1.17E-28
SGOL2	303.6937642	1.072224741	0.094621002	11.33178386	9.13E-30	1.19E-28
ABI3BP	228.6377562	-3.090470234	0.272805991	-11.32845443	9.49E-30	1.23E-28
CXCL1	1444.383703	2.765636767	0.244185691	11.32595754	9.76E-30	1.27E-28
KCTD14	657.0452393	1.366204543	0.120639165	11.32471817	9.90E-30	1.28E-28
MYEOV	508.0217687	2.785737482	0.245998473	11.32420639	9.96E-30	1.29E-28
BVES	69.73301173	-2.756292968	0.243503419	-11.31931936	1.05E-29	1.36E-28
SGCG	2.329188708	-4.965082533	0.438644999	-11.31913631	1.06E-29	1.37E-28
MSMP	35.76662158	-1.029365184	0.091006542	-11.31089221	1.16E-29	1.50E-28
NHSL1	1190.773726	-1.221950354	0.108046647	-11.30947034	1.18E-29	1.52E-28
CLEC9A	3.809890118	-3.563281806	0.315076192	-11.30927027	1.18E-29	1.53E-28
MAOA	3493.495592	-1.997108028	0.176714987	-11.30129402	1.29E-29	1.66E-28
TNNT1	83.60840403	5.963636938	0.52772881	11.30057109	1.30E-29	1.68E-28
SLC12A2	10396.1935	1.451763808	0.128519926	11.2960212	1.37E-29	1.76E-28
ANKRD56	283.2829996	-1.256609594	0.111252341	-11.29512944	1.39E-29	1.78E-28
BICD1	104.6772324	1.580525162	0.139930538	11.29506956	1.39E-29	1.78E-28
SLC13A3	148.1180512	4.514220442	0.399708341	11.29378593	1.41E-29	1.81E-28
CAPN2	5473.860839	-1.205829367	0.106779276	-11.29272845	1.43E-29	1.83E-28
C4orf21	100.5191928	1.274594653	0.112872123	11.29237774	1.43E-29	1.83E-28
ADAMTS6	41.60242263	2.279098368	0.201862374	11.29035751	1.46E-29	1.87E-28
NFKBIL2	678.1793383	1.312039447	0.116220225	11.28925236	1.48E-29	1.90E-28
DSG4	12.3449347	3.005279935	0.266353552	11.28304808	1.59E-29	2.03E-28
SH3BP1	1107.788721	-1.145860959	0.101570717	-11.28141055	1.62E-29	2.07E-28
WT1	37.09742287	5.562616	0.493341932	11.27537645	1.74E-29	2.21E-28
LPHN3	39.07679255	-2.659488776	0.235905386	-11.27353986	1.77E-29	2.26E-28
EPR1	771.8512098	1.416818846	0.125724302	11.26925203	1.86E-29	2.37E-28
SLCO2A1	729.8792059	-2.119349273	0.188097976	-11.26726254	1.90E-29	2.42E-28
ANXA9	113.8229983	1.952756112	0.173359906	11.2641738	1.97E-29	2.50E-28
DHCR7	2003.966267	1.235404942	0.109720718	11.25954114	2.08E-29	2.64E-28
NANOS3	27.58113682	4.441920634	0.39451796	11.25910881	2.09E-29	2.65E-28
RCAN1	884.1576406	-1.243842215	0.110481231	-11.25840296	2.11E-29	2.67E-28
FOXN3	1284.696798	-1.154923485	0.102622352	-11.25411244	2.21E-29	2.80E-28
CD101	45.27797627	-1.685661689	0.149807913	-11.25215387	2.26E-29	2.86E-28
PTP4A1	4631.420695	-1.070069969	0.095113159	-11.25049339	2.30E-29	2.91E-28
SNAI1	127.7744871	1.651848651	0.146854628	11.2481893	2.36E-29	2.98E-28
TMPRSS2	4955.386933	-1.423314149	0.126557579	-11.24637626	2.41E-29	3.04E-28
C20orf46	115.6496956	2.778193386	0.247040675	11.24589457	2.43E-29	3.06E-28
NEU4	233.6886375	-2.777230855	0.247024214	-11.24274746	2.51E-29	3.16E-28
EVPL	2579.352692	1.681072051	0.1495917	11.23773612	2.66E-29	3.34E-28
LGR4	1779.710662	-1.215612252	0.10818652	-11.2362636	2.71E-29	3.39E-28
PDK2	1025.387128	-1.15004126	0.102384832	-11.23253553	2.82E-29	3.54E-28
LY6G6D	350.5505827	5.619677961	0.500382441	11.23076571	2.88E-29	3.60E-28
C12orf48	336.9121331	1.327991459	0.118274764	11.22802039	2.97E-29	3.71E-28
STMN2	109.9982963	-3.467009019	0.30895399	-11.22176481	3.19E-29	3.98E-28
TMEM67	132.810895	1.346672307	0.120008942	11.22143299	3.20E-29	4.00E-28
KCTD9	636.6509804	-1.163800606	0.103723155	-11.22025843	3.24E-29	4.04E-28
DIXDC1	364.6832724	-1.579950735	0.140842356	-11.21786643	3.33E-29	4.15E-28
DLGAP5	493.7567141	1.246285182	0.111103028	11.21738264	3.35E-29	4.17E-28
DSC3	317.9286369	4.547968977	0.405489495	11.21599705	3.40E-29	4.24E-28
PPBP	153.5834176	6.50861059	0.580415791	11.21370351	3.49E-29	4.34E-28
FIGF	13.84485808	-4.63310917	0.413254062	-11.21128525	3.59E-29	4.46E-28
STX1A	192.7541417	1.796136929	0.160217109	11.21064372	3.62E-29	4.49E-28
SNHG4	32.40871598	1.902646843	0.169729265	11.20989264	3.65E-29	4.53E-28
NUSAP1	1060.497203	1.201403797	0.107184837	11.20871039	3.70E-29	4.59E-28
TCF7L1	130.4030462	-1.55972154	0.139154138	-11.20858904	3.70E-29	4.59E-28
BHLHE40	4079.764182	1.437125694	0.128224587	11.20787929	3.73E-29	4.62E-28
ACADM	953.2288432	-1.239771682	0.110616741	-11.20781245	3.73E-29	4.62E-28
SCIN	515.1662745	-2.758541296	0.246165452	-11.20604569	3.81E-29	4.71E-28
ASB9	154.5682553	2.222893417	0.198370459	11.20576838	3.82E-29	4.72E-28
EDN2	35.98251831	-3.219201216	0.287429279	-11.19997664	4.08E-29	5.03E-28
RIMKLA	295.6511825	-1.634551852	0.145943492	-11.19989543	4.08E-29	5.04E-28
CCDC13	5.293845197	-1.87753263	0.167687254	-11.19663292	4.24E-29	5.21E-28
C13orf29	76.27837524	2.032990401	0.181577062	11.19629527	4.25E-29	5.23E-28
PASK	328.3625507	1.09707991	0.097986436	11.1962426	4.25E-29	5.23E-28
AKAP6	78.02615468	-2.160958975	0.193309766	-11.17873668	5.18E-29	6.34E-28
S100B	73.80779953	-2.559173568	0.228979122	-11.17644938	5.32E-29	6.50E-28
RCAN2	211.6942602	-1.894487611	0.169508883	-11.17633231	5.32E-29	6.51E-28
GRIN3A	24.84310829	-2.077449039	0.185886264	-11.17591473	5.35E-29	6.53E-28
ASNS	1171.170604	1.406136195	0.125858777	11.17233317	5.57E-29	6.80E-28
KIF24	176.017454	1.091435659	0.097699488	11.17135495	5.63E-29	6.87E-28
CNTN4	66.21553961	-2.494322706	0.22328042	-11.17125588	5.64E-29	6.87E-28
C17orf76	531.0291195	-1.344037674	0.12035049	-11.16769589	5.87E-29	7.15E-28
RAD51AP1	354.9836885	1.377984088	0.123395363	11.16722744	5.90E-29	7.18E-28
PRRT1	28.1423503	-1.714648035	0.15354972	-11.16672853	5.93E-29	7.21E-28
BTNL8	451.5112939	-3.343725977	0.299480254	-11.16509664	6.04E-29	7.34E-28
STYK1	252.7221289	-1.7221477	0.154261548	-11.16381703	6.13E-29	7.44E-28
NIPAL1	199.8636816	-1.475175121	0.132185575	-11.15987973	6.41E-29	7.76E-28
PLP1	87.47176612	-5.327037343	0.477459113	-11.1570545	6.61E-29	8.00E-28
TACR2	206.2213597	-3.666168054	0.328634404	-11.15576462	6.71E-29	8.12E-28
FNIP2	654.1179813	-1.161895153	0.104177663	-11.15301608	6.92E-29	8.37E-28
HADH	2443.861532	-1.044669885	0.093736116	-11.144796	7.59E-29	9.15E-28
NBLA00301	57.44304879	-4.486027155	0.403047395	-11.13027205	8.94E-29	1.08E-27
PRR11	168.4946344	1.446606307	0.130011006	11.12679885	9.29E-29	1.12E-27
TRAIP	163.605319	1.081509839	0.09723435	11.12271366	9.73E-29	1.17E-27
SLC22A4	54.12667529	-2.091708174	0.188058403	-11.12265204	9.73E-29	1.17E-27
ARHGEF38	33.62326234	1.3362708	0.120165661	11.12023841	1.00E-28	1.20E-27
LOC642846	190.4337933	1.474551657	0.132611211	11.11935892	1.01E-28	1.21E-27
CXCL3	690.3541683	2.723360442	0.244958807	11.11762617	1.03E-28	1.23E-27
TP73	60.95597179	2.592437181	0.23319835	11.11687616	1.04E-28	1.24E-27
BCL2L11	564.3083974	-1.097509994	0.098807347	-11.1075748	1.15E-28	1.38E-27
DDX11	732.3631537	1.200696101	0.108117225	11.10550237	1.18E-28	1.41E-27
PTK2B	1255.069602	-1.256801976	0.113226647	-11.09987806	1.26E-28	1.50E-27
IGF2BP3	152.0928312	4.088879992	0.368485501	11.09644743	1.31E-28	1.55E-27
WDR67	225.7805554	1.091237829	0.098420156	11.08754418	1.44E-28	1.71E-27
SGEF	128.3408362	-1.996117463	0.180132783	-11.08136694	1.54E-28	1.83E-27
LMOD1	1272.063688	-3.213953102	0.290041046	-11.08102853	1.55E-28	1.84E-27
RELL2	111.9639828	2.190725655	0.197760555	11.07766743	1.61E-28	1.90E-27
SLC9A3R1	2692.503556	-1.298295211	0.117223149	-11.07541663	1.65E-28	1.95E-27
IGFBP6	229.0167121	-2.285758184	0.206453302	-11.07155063	1.72E-28	2.04E-27
CA4	1327.236633	-5.801557186	0.524229394	-11.06682923	1.82E-28	2.15E-27
GPA33	6492.403624	-1.983128827	0.179198144	-11.06668175	1.82E-28	2.15E-27
STC1	317.3412126	2.137691764	0.193248334	11.06188974	1.92E-28	2.26E-27
FAM161B	49.79311298	-1.4285544	0.129179647	-11.0586647	1.99E-28	2.35E-27
KRT20	9749.158883	-2.797387278	0.25298475	-11.05753322	2.02E-28	2.37E-27
TBC1D16	481.0047775	1.240813989	0.112244562	11.05455774	2.08E-28	2.45E-27
ARHGAP20	27.90545097	-2.626088603	0.237611821	-11.05201162	2.14E-28	2.52E-27
UPF3B	440.1770506	1.031808736	0.093425257	11.04421618	2.34E-28	2.75E-27
AFF3	45.15707117	-2.957719537	0.267809229	-11.04412851	2.34E-28	2.75E-27
HCFC2	179.0279388	-1.178857404	0.10677496	-11.0405792	2.43E-28	2.85E-27
LHX4	6.182372312	-1.6738808	0.151613616	-11.04043848	2.44E-28	2.86E-27
NPTX1	105.6050657	-4.63664908	0.420024179	-11.03900517	2.48E-28	2.90E-27
PAQR8	2154.628321	-1.592355744	0.144276748	-11.03681478	2.54E-28	2.97E-27
TMEM105	21.28651021	2.978728178	0.269976928	11.03326939	2.64E-28	3.08E-27
PRDX4	2456.214212	1.133979654	0.102837937	11.02686113	2.84E-28	3.30E-27
SLC6A20	568.6150837	3.254003431	0.295409308	11.01523663	3.23E-28	3.75E-27
PDRG1	690.7979694	1.202557157	0.109252664	11.00711978	3.53E-28	4.10E-27
SPRY4	1064.552628	1.077933118	0.097933938	11.00673722	3.55E-28	4.11E-27
GRIN2B	22.55823695	2.81511934	0.255773937	11.00627912	3.56E-28	4.13E-27
GPSM2	1720.751962	1.364265218	0.123966312	11.00512866	3.61E-28	4.18E-27
CPNE1	4083.588137	1.501922336	0.136480659	11.00465328	3.63E-28	4.20E-27
PLD1	657.7739123	-1.315790119	0.119604839	-11.00114455	3.77E-28	4.36E-27
ATP6V1E2	48.51129207	1.297919439	0.118006506	10.99871083	3.88E-28	4.48E-27
CCDC152	71.42687665	-2.51076188	0.228343023	-10.99557083	4.01E-28	4.63E-27
TMEM140	379.1790539	-1.267238924	0.115299473	-10.99084749	4.23E-28	4.88E-27
AGFG2	990.2863644	-1.131243561	0.102934604	-10.98992486	4.27E-28	4.92E-27
EML1	222.3872556	-2.298821109	0.209188458	-10.98923491	4.31E-28	4.96E-27
CDC25C	184.2332294	1.196193383	0.108891465	10.98518956	4.50E-28	5.18E-27
PTP4A3	986.8267366	2.065260979	0.188017839	10.98438844	4.54E-28	5.22E-27
FAM92A1	181.9518869	1.750698212	0.159496593	10.9763988	4.96E-28	5.69E-27
SIDT2	896.3545645	-1.075656852	0.09800123	-10.97595256	4.99E-28	5.71E-27
GNAO1	172.1866373	-3.191359427	0.290764284	-10.97576148	5.00E-28	5.72E-27
TMEM63A	3523.076797	1.093817718	0.099660645	10.97542285	5.02E-28	5.74E-27
GABRE	368.6979349	2.232777641	0.203435192	10.97537558	5.02E-28	5.74E-27
ABCA8	122.1622312	-4.633041267	0.422236082	-10.97263228	5.17E-28	5.91E-27
NEK5	11.00615083	4.506493284	0.410770999	10.97081657	5.28E-28	6.03E-27
KIAA1211	488.6564424	-1.970887313	0.179725378	-10.9661047	5.56E-28	6.34E-27
SLC9A3	1559.331581	-4.08316918	0.372364106	-10.9655284	5.60E-28	6.38E-27
PEG3	46.55714769	-2.665185727	0.24318625	-10.95944251	5.99E-28	6.82E-27
XKR4	2.247627362	-4.728126077	0.431551591	-10.95610856	6.21E-28	7.07E-27
SNHG3	109.2129414	1.50367185	0.137260231	10.95489817	6.29E-28	7.15E-27
CEBPB	993.1609835	1.088670141	0.099381518	10.95445274	6.33E-28	7.18E-27
ATP2B4	1861.376598	-1.989846404	0.181750333	-10.94824076	6.78E-28	7.69E-27
MMP28	284.2780891	-2.747477258	0.250973306	-10.94728877	6.85E-28	7.76E-27
CDCA8	919.5053364	1.025880313	0.093711167	10.94725793	6.85E-28	7.76E-27
NUDT1	375.1528398	1.064668189	0.097368666	10.93440252	7.89E-28	8.93E-27
FAM180B	2.262572966	-5.427542405	0.496677782	-10.92769316	8.50E-28	9.61E-27
PRKDC	5599.005924	1.198065955	0.109667113	10.92456913	8.80E-28	9.94E-27
MAB21L2	406.7317591	-3.139285831	0.287372776	-10.92408917	8.84E-28	9.99E-27
KIAA0895	139.6146752	1.546210516	0.141542801	10.92397847	8.85E-28	1.00E-26
PLXNA2	1392.792709	-1.188017939	0.108774834	-10.92180877	9.07E-28	1.02E-26
SUZ12P	125.0799372	1.071042977	0.098073153	10.92085798	9.16E-28	1.03E-26
LILRB5	79.1135303	-2.852622298	0.26127425	-10.91811497	9.44E-28	1.06E-26
SYNPO2	2434.423511	-3.481891756	0.318949053	-10.91676469	9.58E-28	1.08E-26
CTSS	5605.080216	-1.180732526	0.108204969	-10.91199914	1.01E-27	1.14E-26
HMMR	590.8869991	1.334259074	0.122278258	10.91166241	1.01E-27	1.14E-26
C8orf73	541.05401	2.052352083	0.188108983	10.91044165	1.03E-27	1.15E-26
ATP5A1	10194.72665	-1.00887706	0.09248683	-10.90833211	1.05E-27	1.18E-26
RPL22L1	1375.516304	2.141082556	0.19629535	10.9074543	1.06E-27	1.19E-26
FAM57A	713.1699753	1.284922516	0.117809535	10.90677858	1.07E-27	1.20E-26
SCN11A	7.515323149	-3.68000579	0.337447333	-10.90542265	1.09E-27	1.21E-26
PIF1	105.7799139	1.475405688	0.135307893	10.90406228	1.10E-27	1.23E-26
SEMA6A	728.4629319	-2.385443753	0.218768206	-10.90397823	1.10E-27	1.23E-26
BMP7	777.7996617	3.245991244	0.297804055	10.89975502	1.16E-27	1.29E-26
CEND1	7.392225702	-2.574165048	0.236244404	-10.89619482	1.20E-27	1.34E-26
PA2G4P4	97.9934638	1.061281233	0.097452762	10.89021189	1.28E-27	1.43E-26
LAMA1	78.07692389	-2.721817589	0.24994795	-10.88953757	1.29E-27	1.44E-26
NCAM1	146.7490032	-2.796868019	0.256863111	-10.88855462	1.31E-27	1.45E-26
PRDM12	5.438295317	3.922643261	0.360456481	10.88243234	1.40E-27	1.55E-26
PANK3	656.8678919	-1.082592871	0.099538669	-10.87610353	1.50E-27	1.66E-26
ACSS2	3329.368375	-1.154893433	0.106214253	-10.87324344	1.55E-27	1.71E-26
PFDN4	559.2360014	1.381621041	0.127068067	10.87307829	1.55E-27	1.72E-26
LIMA1	4283.42799	-1.319430579	0.121387811	-10.86954752	1.61E-27	1.78E-26
CROT	336.6768076	-1.33087534	0.122444977	-10.86917061	1.62E-27	1.79E-26
ZFYVE28	242.5291051	-1.439491436	0.132469717	-10.86656984	1.66E-27	1.84E-26
BLM	255.4500913	1.198933693	0.110339042	10.86590635	1.68E-27	1.85E-26
EIF2C2	361.5415315	1.067681347	0.098289529	10.86261537	1.74E-27	1.92E-26
BTNL3	417.262744	-2.909030231	0.267878084	-10.85953053	1.80E-27	1.98E-26
CHCHD6	208.7119681	1.09135167	0.10055293	10.85350441	1.92E-27	2.11E-26
SLC4A5	209.3019101	1.286749637	0.118643269	10.84553424	2.09E-27	2.31E-26
MCM4	2397.192602	1.16097308	0.107061861	10.84394638	2.13E-27	2.35E-26
KRT7	146.537897	3.178672569	0.293135283	10.84370511	2.14E-27	2.35E-26
KIAA1644	95.6757685	-3.01523397	0.278081107	-10.84300188	2.15E-27	2.37E-26
KCNAB1	30.13075505	-1.991660488	0.183748758	-10.8390419	2.25E-27	2.46E-26
NKPD1	12.76783326	3.053120558	0.281808379	10.83403044	2.37E-27	2.60E-26
SLC5A10	4.46122875	-1.570411615	0.145008289	-10.8298058	2.49E-27	2.72E-26
CCDC34	479.6545648	1.059987244	0.097912719	10.82583815	2.60E-27	2.84E-26
PPARD	1357.398378	-1.035866781	0.095728462	-10.82088605	2.74E-27	2.99E-26
CCNB1IP1	1019.634664	1.151120025	0.106421768	10.81658429	2.87E-27	3.13E-26
KLHL17	116.7032152	1.522063962	0.140778187	10.81178834	3.03E-27	3.30E-26
RIPK3	505.7227195	-1.026983815	0.095038731	-10.8059504	3.23E-27	3.51E-26
S100P	4416.217494	2.243719349	0.207681608	10.80364974	3.31E-27	3.60E-26
MT1DP	2.608850642	-3.372178908	0.312162253	-10.80264791	3.34E-27	3.64E-26
PTK7	1886.803367	2.012715313	0.186326586	10.80208335	3.36E-27	3.66E-26
PLEKHA7	725.7093574	-1.033609671	0.095749342	-10.7949532	3.64E-27	3.94E-26
EHHADH	520.8833348	-1.210722473	0.112181878	-10.792496	3.74E-27	4.05E-26
COL9A3	515.6692638	3.58323116	0.332019273	10.79223843	3.75E-27	4.06E-26
TIGD4	15.89456275	1.839734493	0.170480403	10.79147197	3.78E-27	4.09E-26
CA1	2741.93696	-7.015638904	0.650840042	-10.77935967	4.31E-27	4.66E-26
FAM46C	682.8488131	-2.082266819	0.193180441	-10.77886977	4.33E-27	4.68E-26
GALNT12	1410.725574	-1.425569735	0.132284608	-10.77653522	4.44E-27	4.79E-26
SPOCD1	57.0483694	2.476215813	0.229807709	10.77516426	4.51E-27	4.86E-26
PYY	239.5845896	-7.141325956	0.663022114	-10.77087145	4.73E-27	5.09E-26
VSTM2A	12.01371497	-5.762216501	0.535010063	-10.77029556	4.75E-27	5.11E-26
GREM2	205.5170739	-3.642987895	0.338299304	-10.76853498	4.85E-27	5.21E-26
CDT1	879.197773	1.215992341	0.112926471	10.76800093	4.87E-27	5.24E-26
PRR5L	983.4598918	-1.232262879	0.114457725	-10.76609616	4.98E-27	5.34E-26
PLK4	287.4200197	1.062059853	0.098648765	10.76607345	4.98E-27	5.34E-26
PERP	10064.14866	1.26520576	0.117542477	10.76381743	5.10E-27	5.47E-26
SIX1	14.38760795	4.280190601	0.397659256	10.76346279	5.12E-27	5.49E-26
POLR1D	3036.592931	1.110364541	0.103219477	10.75731614	5.47E-27	5.86E-26
UGT2B15	605.7026098	-4.006380669	0.372466474	-10.75635244	5.53E-27	5.92E-26
LOC100130933	61.25188641	-1.864435954	0.173350202	-10.75531458	5.59E-27	5.98E-26
XPO4	985.6528366	1.056561702	0.098291013	10.74932154	5.97E-27	6.37E-26
SCUBE1	48.33827066	-2.550255751	0.237309001	-10.74656139	6.15E-27	6.56E-26
FOXM1	1649.735338	1.413930567	0.131587542	10.7451704	6.24E-27	6.65E-26
LGALS9C	311.1803881	-2.462581981	0.229225229	-10.74306695	6.39E-27	6.80E-26
NPM3	750.151684	1.355735592	0.126217181	10.74129196	6.51E-27	6.93E-26
TNFSF15	56.43582997	1.661005526	0.154657605	10.73988908	6.61E-27	7.03E-26
SNRPF	1219.777485	1.041552428	0.096981411	10.73971203	6.63E-27	7.04E-26
MATN3	69.43191252	3.366871563	0.313601609	10.7361425	6.89E-27	7.31E-26
DPP6	32.42725839	-5.157445042	0.48053744	-10.73266017	7.15E-27	7.58E-26
FXYD1	36.49953407	-3.802223008	0.354412677	-10.72823647	7.50E-27	7.94E-26
TMEM120A	880.5272032	-1.108113558	0.103418415	-10.71485731	8.67E-27	9.16E-26
LTBP4	2712.321705	-1.552828555	0.144954539	-10.71252111	8.89E-27	9.39E-26
NEIL3	83.14694735	1.380017581	0.128866296	10.70891016	9.24E-27	9.75E-26
PRSS33	100.0805005	4.398343722	0.410729215	10.70862156	9.27E-27	9.78E-26
MICALCL	66.17315999	-1.569239241	0.146599102	-10.70428956	9.72E-27	1.02E-25
SUV39H1	422.1238496	1.010510678	0.094403282	10.70419012	9.73E-27	1.02E-25
TYRO3	265.3602571	1.809619551	0.169147112	10.69849514	1.03E-26	1.09E-25
ALDH4A1	851.0796531	1.730014912	0.161735179	10.69659008	1.06E-26	1.11E-25
CD209	183.0688476	-2.580912372	0.241423628	-10.69038849	1.13E-26	1.18E-25
PDE5A	587.6453564	-1.780285301	0.166664838	-10.681829	1.24E-26	1.30E-25
RNFT2	57.64314086	1.834592703	0.171750715	10.68171799	1.24E-26	1.30E-25
ADCY3	1329.414991	1.064523787	0.09966393	10.681134	1.25E-26	1.31E-25
MUSK	3.473339755	-4.589330624	0.429857318	-10.67640455	1.31E-26	1.37E-25
WDHD1	297.0202047	1.12751921	0.105627532	10.67448224	1.34E-26	1.40E-25
TBX15	15.02422536	3.590119426	0.336463203	10.67016954	1.40E-26	1.47E-25
FOSL1	355.1631026	2.622668013	0.245888459	10.66608828	1.47E-26	1.53E-25
GPER	69.58109937	-2.466049287	0.231295267	-10.66190983	1.53E-26	1.60E-25
ICAM3	454.0795955	-1.025027474	0.096151129	-10.66058694	1.56E-26	1.62E-25
PDZD7	14.37884581	2.704322168	0.253683256	10.66023122	1.56E-26	1.63E-25
ADH1A	7.051390546	-4.354727464	0.408640752	-10.65661572	1.62E-26	1.69E-25
RCBTB1	535.9920689	1.080539168	0.101439037	10.65210398	1.70E-26	1.77E-25
C9orf100	358.0203928	1.133359073	0.106431396	10.64872879	1.77E-26	1.84E-25
DDX27	2265.152489	1.216471551	0.114316814	10.64123038	1.92E-26	1.99E-25
PIWIL1	119.6477175	5.264208292	0.494805091	10.63895337	1.96E-26	2.04E-25
RAET1L	14.82047704	3.948213368	0.371126995	10.63844295	1.97E-26	2.05E-25
NAA10	1403.197864	1.005021124	0.094481398	10.63723802	2.00E-26	2.07E-25
YDJC	616.5215486	1.010750776	0.095027064	10.63645175	2.02E-26	2.09E-25
GLYATL1	39.42551927	3.49725936	0.328887573	10.63360142	2.08E-26	2.15E-25
PSD	207.426331	-3.446700901	0.324233417	-10.63030744	2.15E-26	2.23E-25
TSHZ1	658.8471695	-1.157887831	0.109000906	-10.62273585	2.34E-26	2.41E-25
C12orf53	16.48283854	-2.536317396	0.238768814	-10.62248187	2.34E-26	2.42E-25
PRKACB	1391.246397	-1.923013768	0.181166356	-10.61462961	2.55E-26	2.63E-25
ASPG	36.72090168	-4.603471082	0.433697124	-10.61448377	2.55E-26	2.63E-25
AQP7	52.13061128	-2.631443784	0.24793252	-10.61354835	2.58E-26	2.66E-25
KRT222	24.6899459	-1.036604223	0.097674481	-10.61284602	2.60E-26	2.68E-25
CRHBP	2.372259673	-3.139764438	0.295853377	-10.61256922	2.60E-26	2.68E-25
MCF2L2	8.430900798	-1.2703786	0.11971006	-10.61212902	2.62E-26	2.69E-25
CD46	9621.107523	1.04784147	0.098781915	10.60762453	2.75E-26	2.82E-25
SPAG5	909.137688	1.052957946	0.099285418	10.60536345	2.81E-26	2.89E-25
MMP10	70.96370505	3.813314793	0.359577856	10.60497674	2.83E-26	2.90E-25
ANGPT2	163.1916189	1.508258809	0.142223124	10.60487748	2.83E-26	2.90E-25
LTC4S	7.315903828	-2.451856988	0.23122517	-10.60376336	2.86E-26	2.94E-25
C5orf46	9.641197445	5.647236765	0.532670164	10.6017516	2.92E-26	3.00E-25
CADM3	119.2177876	-4.300903453	0.406172814	-10.58885111	3.36E-26	3.44E-25
PKNOX2	15.93029906	-2.690067161	0.254049666	-10.58874511	3.36E-26	3.44E-25
PGC	21.58835981	5.771962605	0.545104146	10.58873363	3.36E-26	3.44E-25
LY6G6E	7.027647724	5.265358916	0.497274681	10.58843153	3.37E-26	3.45E-25
AQP5	73.69601236	6.512020997	0.615187688	10.58542153	3.48E-26	3.56E-25
HES6	1298.636289	1.778365075	0.168021102	10.58417698	3.53E-26	3.60E-25
PPP2R3B	211.6679665	1.286886083	0.121608489	10.58220602	3.60E-26	3.68E-25
BMP2	453.7734543	-1.949870984	0.184315789	-10.5789688	3.73E-26	3.81E-25
FASN	6595.421748	1.275856687	0.120618213	10.57764541	3.78E-26	3.86E-25
KCTD4	3.790913163	-4.12912783	0.390470744	-10.57474317	3.90E-26	3.98E-25
SULT1B1	271.3480375	-2.564709857	0.242602911	-10.5716368	4.03E-26	4.11E-25
LRRC66	186.2126378	-1.903791256	0.180154271	-10.56756105	4.21E-26	4.29E-25
SLC7A1	3306.306289	1.153352027	0.109148149	10.56684915	4.25E-26	4.32E-25
MC1R	103.1849885	1.635894413	0.154819957	10.56643112	4.26E-26	4.33E-25
SEC1	13.5966162	-1.324188298	0.125340517	-10.56472661	4.34E-26	4.41E-25
MSL3L2	176.0962473	1.276324936	0.12083421	10.5626125	4.44E-26	4.51E-25
EBPL	962.7204999	1.114790422	0.105563227	10.56040488	4.55E-26	4.61E-25
ADORA3	60.28053641	-2.216844015	0.209956304	-10.55859707	4.64E-26	4.70E-25
CDC25A	430.4373544	1.214326399	0.115011736	10.5582825	4.65E-26	4.71E-25
PGM5P2	6.552915398	-3.201678312	0.303247424	-10.55797366	4.67E-26	4.73E-25
SLC17A8	6.507182746	-5.937086437	0.562388061	-10.55692119	4.72E-26	4.78E-25
AQPEP	5.486773636	-3.805489912	0.360572699	-10.55401565	4.87E-26	4.92E-25
EPAS1	3404.054192	-1.215702485	0.115191016	-10.55379602	4.88E-26	4.93E-25
CLDN5	208.0179559	-2.238385536	0.212180075	-10.54946153	5.11E-26	5.16E-25
SNX24	105.4874456	-1.425791713	0.135198292	-10.54592992	5.30E-26	5.35E-25
ECE1	3608.612385	-1.050297856	0.099604113	-10.54472376	5.37E-26	5.42E-25
SCUBE2	135.3723395	-2.562614323	0.243308269	-10.53237662	6.13E-26	6.17E-25
GPR172B	35.59883093	-3.063845355	0.290911804	-10.5318702	6.16E-26	6.20E-25
CA12	3746.725391	-2.225741905	0.211353381	-10.53090278	6.22E-26	6.26E-25
SPNS2	1737.374531	1.758241053	0.166981999	10.52952453	6.32E-26	6.35E-25
KCNMB1	250.3532561	-3.066871217	0.291288296	-10.52864552	6.37E-26	6.40E-25
HABP2	30.33961402	6.930996164	0.65830551	10.5285404	6.38E-26	6.41E-25
SSTR2	18.48161764	-2.624366531	0.249391915	-10.5230618	6.76E-26	6.79E-25
FOLR1	93.8383701	4.645328594	0.441552139	10.52045315	6.95E-26	6.97E-25
C9orf117	8.989462558	2.127411023	0.202261127	10.51814086	7.13E-26	7.14E-25
CD302	459.4319796	-1.137063081	0.108116381	-10.5170287	7.21E-26	7.22E-25
RPS6KA5	186.0791836	-1.289200188	0.122597905	-10.51567878	7.32E-26	7.32E-25
TMEM211	27.80545118	3.927341381	0.373476264	10.5156385	7.32E-26	7.32E-25
SLC44A4	6682.339864	-1.541529737	0.146597456	-10.51539215	7.34E-26	7.33E-25
DAND5	4.308588042	-3.458108356	0.328998686	-10.51100964	7.69E-26	7.67E-25
EREG	1124.432553	3.365129727	0.320206504	10.50924851	7.83E-26	7.81E-25
GSDMA	67.21237051	2.835173625	0.269780973	10.50916823	7.84E-26	7.81E-25
KIF11	940.1419823	1.053484142	0.100267777	10.50670685	8.05E-26	8.01E-25
CHST4	69.13453688	5.671884321	0.539920225	10.50504142	8.19E-26	8.15E-25
IER5L	316.4579059	1.487892419	0.141675669	10.50210267	8.45E-26	8.40E-25
CAP2	123.4437593	-2.125262655	0.202385513	-10.50106119	8.54E-26	8.49E-25
BCHE	54.34081637	-3.882194331	0.369748233	-10.49956154	8.68E-26	8.62E-25
CLDN14	25.99824675	3.259452953	0.310506845	10.4972016	8.90E-26	8.83E-25
PTGR1	702.2922011	-1.226464386	0.116937359	-10.48821695	9.79E-26	9.70E-25
KRT6A	94.74442889	5.793172974	0.552360986	10.48801982	9.81E-26	9.72E-25
NEB	40.81405967	3.317688769	0.316602717	10.47902811	1.08E-25	1.07E-24
SCN4B	53.34547215	-2.195531421	0.209528902	-10.478418	1.09E-25	1.07E-24
PGM5	578.4642418	-3.212200609	0.306562737	-10.47811825	1.09E-25	1.08E-24
LOC554202	13.68660154	5.780962726	0.551948686	10.4737322	1.14E-25	1.13E-24
LGI1	5.992642163	-5.442610328	0.519919419	-10.46818052	1.21E-25	1.19E-24
KIAA1683	51.22061792	-2.12248706	0.202929628	-10.45922707	1.33E-25	1.31E-24
AP3M2	398.6437886	1.006236898	0.096256936	10.45365599	1.41E-25	1.39E-24
RBL1	244.2910979	1.318756906	0.126156124	10.45337206	1.41E-25	1.39E-24
VAT1L	59.84507975	-2.150454922	0.205758151	-10.45137171	1.44E-25	1.42E-24
CFP	41.80741204	-2.146649556	0.20543848	-10.44911137	1.48E-25	1.45E-24
SLCO4C1	20.63490028	-3.830103722	0.366633237	-10.44668986	1.52E-25	1.49E-24
RGS9	20.21479508	-2.413881965	0.2310909	-10.44559506	1.53E-25	1.51E-24
ARHGEF19	365.0308766	1.371682252	0.131333947	10.44423229	1.56E-25	1.53E-24
ZNF367	306.8729365	1.094681399	0.104827826	10.44266052	1.58E-25	1.55E-24
POLA1	635.9754207	1.017089183	0.097435652	10.43857321	1.65E-25	1.62E-24
IRAK2	283.4988565	1.707776857	0.163639127	10.43623787	1.69E-25	1.66E-24
NECAB1	30.94808484	-2.669399448	0.255849356	-10.43348121	1.74E-25	1.70E-24
KLC4	1355.943287	-1.168627484	0.112015713	-10.43271033	1.76E-25	1.72E-24
DNAH5	25.2946986	2.75240121	0.26399213	10.42607296	1.89E-25	1.84E-24
FAM19A2	7.120834348	-2.194412124	0.210626843	-10.4184827	2.04E-25	1.98E-24
TACC3	1315.571718	1.06089762	0.101864102	10.41483307	2.12E-25	2.06E-24
C10orf140	5.392939914	-2.564792901	0.246297237	-10.41340508	2.15E-25	2.09E-24
HIST1H1C	427.7054561	-1.895170102	0.182004683	-10.41275459	2.17E-25	2.10E-24
ENHO	16.55448582	-2.740705491	0.263394981	-10.40530643	2.35E-25	2.27E-24
C7orf58	229.927303	-2.346672967	0.225580149	-10.40283454	2.41E-25	2.33E-24
KIF15	385.5857003	1.104416867	0.106172545	10.40209473	2.43E-25	2.34E-24
DDIT4	3037.655057	1.54311111	0.14835283	10.40162908	2.44E-25	2.35E-24
PLN	327.1016131	-3.182924581	0.306036402	-10.40047706	2.47E-25	2.38E-24
EFNA3	719.0380019	1.765067933	0.169799397	10.39501887	2.61E-25	2.52E-24
PKHD1L1	12.5277816	-3.699066557	0.35592854	-10.39272253	2.68E-25	2.58E-24
KY	8.528298362	-3.158146403	0.303885479	-10.3925545	2.68E-25	2.58E-24
CCDC18	87.1547517	1.247801506	0.120100859	10.38961352	2.76E-25	2.66E-24
UNC5CL	313.9804806	1.894474883	0.182359975	10.38865508	2.79E-25	2.68E-24
GYPC	209.4072849	-1.843442692	0.177458757	-10.38800635	2.81E-25	2.70E-24
CES3	1165.235222	-2.323041346	0.223693166	-10.38494556	2.90E-25	2.79E-24
PDE7B	37.25370136	-2.125244035	0.204745705	-10.37991999	3.06E-25	2.94E-24
ARID3A	321.212233	1.904739156	0.183524438	10.37866771	3.10E-25	2.97E-24
TRMT6	544.712656	1.094866939	0.105540493	10.37390392	3.26E-25	3.12E-24
DLX4	12.55055767	2.726003228	0.262832277	10.3716456	3.34E-25	3.20E-24
TAGLN	12195.93596	-2.706074895	0.260929801	-10.37089243	3.36E-25	3.22E-24
EDAR	369.1767093	3.078117666	0.296806422	10.370792	3.37E-25	3.22E-24
MAD2L2	404.683642	1.016698553	0.098041143	10.37012136	3.39E-25	3.24E-24
DNTTIP1	1320.057798	1.198135252	0.115543035	10.36960172	3.41E-25	3.26E-24
TH	14.6979623	4.351170954	0.419639763	10.36882425	3.44E-25	3.28E-24
FAM22D	43.79837843	-1.063383937	0.102592031	-10.36517095	3.57E-25	3.41E-24
CENPW	423.2965753	1.201485933	0.115995403	10.35804787	3.85E-25	3.67E-24
MIF	6400.142696	1.253773944	0.121060848	10.35656009	3.91E-25	3.73E-24
EIF4EBP1	1116.635322	1.287184511	0.124289959	10.35630324	3.92E-25	3.73E-24
CMTM7	405.053606	1.392464512	0.134561341	10.34817652	4.27E-25	4.06E-24
C2orf27A	16.09706673	2.206757028	0.213277433	10.34688478	4.32E-25	4.11E-24
SNHG11	229.6708363	1.184613832	0.114511394	10.3449429	4.41E-25	4.19E-24
NPY2R	4.864608102	-4.966130165	0.480705789	-10.33091399	5.11E-25	4.84E-24
RNF112	16.32476853	-2.307504466	0.22337563	-10.33015312	5.15E-25	4.88E-24
LEPRE1	544.7505723	1.135918516	0.109963398	10.32996926	5.16E-25	4.89E-24
HYAL3	99.65035398	1.263285255	0.122321729	10.32756216	5.29E-25	5.00E-24
ZNF593	615.7952006	1.151422587	0.111535228	10.32339831	5.52E-25	5.22E-24
BCAS1	1317.158563	-2.397905128	0.23250521	-10.31333933	6.13E-25	5.78E-24
BMP4	1482.144856	1.871118157	0.18144728	10.31218633	6.21E-25	5.84E-24
FLNA	20852.03188	-2.188047284	0.212262523	-10.30821291	6.47E-25	6.09E-24
GGTA1	66.93820183	-2.367302049	0.22971665	-10.30531328	6.67E-25	6.27E-24
FGFBP2	6.675286081	-3.176604504	0.308276739	-10.30439246	6.73E-25	6.32E-24
CAV1	1211.50817	-1.983188276	0.19250336	-10.30209693	6.89E-25	6.47E-24
REEP2	47.19169253	-2.458687733	0.238685604	-10.30094692	6.98E-25	6.55E-24
CASR	1.62890233	-4.309165281	0.418384454	-10.29953489	7.08E-25	6.64E-24
BRIP1	135.4864169	1.191551796	0.115702315	10.29842658	7.16E-25	6.71E-24
UNC93A	68.22296376	4.116146773	0.399753552	10.29671095	7.29E-25	6.83E-24
PPAPDC1A	47.03615675	3.452005902	0.335299267	10.2952981	7.40E-25	6.92E-24
PALM3	72.14065583	3.082521419	0.299504229	10.29207978	7.65E-25	7.14E-24
ACCN2	339.9595534	1.695198642	0.164756686	10.28910376	7.89E-25	7.36E-24
TNFRSF13B	15.2076961	-3.641737394	0.35400591	-10.28722201	8.05E-25	7.50E-24
SLC15A2	51.12003508	-1.350038268	0.131277571	-10.28384555	8.33E-25	7.76E-24
MAPK10	29.67019812	-2.282626287	0.221977299	-10.28315189	8.39E-25	7.82E-24
ATP1A2	160.8220128	-4.559483637	0.443634539	-10.27756686	8.89E-25	8.28E-24
DISP2	131.2114806	-2.086245118	0.203039685	-10.27506083	9.13E-25	8.49E-24
KISS1	10.95336713	3.828734062	0.372736096	10.27197017	9.43E-25	8.76E-24
ZNF536	9.797248204	-3.443207031	0.335254154	-10.27043809	9.58E-25	8.89E-24
FOLR2	162.3021938	-2.61865383	0.254974006	-10.27027765	9.59E-25	8.90E-24
RHOC	6075.031272	-1.016744015	0.099034654	-10.26654782	9.97E-25	9.24E-24
PLAC4	20.59954023	3.636826796	0.354315017	10.26438795	1.02E-24	9.45E-24
BDH1	1580.824996	-1.08199533	0.105493225	-10.25653859	1.11E-24	1.02E-23
TTLL6	53.52822078	-2.40557326	0.234545777	-10.25630599	1.11E-24	1.03E-23
ROPN1	2.044728248	-3.902164702	0.380488177	-10.25567926	1.12E-24	1.03E-23
FLNB	10428.80722	-1.099452371	0.107208308	-10.25529074	1.12E-24	1.04E-23
STMN1	3475.373939	1.022856705	0.099751226	10.25407652	1.13E-24	1.05E-23
GJB5	81.67041852	4.660707992	0.454581939	10.25273463	1.15E-24	1.06E-23
MS4A12	1150.413874	-5.796611739	0.565445097	-10.25141391	1.17E-24	1.08E-23
ZP3	354.9221649	1.510237516	0.147327335	10.25089819	1.17E-24	1.08E-23
KLF9	690.4834415	-1.656607141	0.161632317	-10.24923215	1.19E-24	1.10E-23
MCM8	382.1015045	1.20956542	0.118027253	10.24818753	1.21E-24	1.11E-23
WDR72	370.955994	3.331735629	0.325129082	10.24742422	1.22E-24	1.12E-23
MPI	672.0996602	-1.033043868	0.100816993	-10.24672369	1.22E-24	1.13E-23
CMTM5	2.96696163	-5.477685976	0.534642687	-10.24550809	1.24E-24	1.14E-23
TMPRSS5	28.88045817	4.101009323	0.400510058	10.2394665	1.32E-24	1.21E-23
PPEF1	6.169171546	4.33117079	0.422998777	10.23920404	1.32E-24	1.22E-23
CNR1	34.11897312	-3.805149803	0.371688758	-10.23746271	1.35E-24	1.24E-23
NBEAL2	2563.746943	1.05398471	0.102960952	10.23674204	1.36E-24	1.25E-23
FXYD6	537.1604246	-2.339370374	0.22853678	-10.23629709	1.36E-24	1.25E-23
C6orf105	551.9416486	-3.251189897	0.317726073	-10.23268208	1.42E-24	1.30E-23
C15orf23	403.3964694	1.052436387	0.102853998	10.2323333	1.42E-24	1.30E-23
RNF32	82.27761426	1.439683148	0.140700875	10.232226	1.42E-24	1.30E-23
IGFL2	45.21491693	4.552018114	0.444879068	10.23203481	1.42E-24	1.30E-23
C9orf169	11.36658981	3.279194967	0.320544222	10.23008602	1.45E-24	1.33E-23
LRRN4CL	64.94246758	-1.998783205	0.19538934	-10.2297454	1.46E-24	1.33E-23
THSD1P1	252.5367878	1.650779704	0.161431384	10.2258908	1.52E-24	1.38E-23
FAM64A	221.2853405	1.315279286	0.128647885	10.2238703	1.55E-24	1.41E-23
LOC150776	337.9179674	1.109303578	0.108502141	10.22379438	1.55E-24	1.41E-23
PRKCG	40.05540653	4.514978223	0.441778985	10.21999321	1.61E-24	1.47E-23
LOC146880	467.8470111	1.268368128	0.124152942	10.21617458	1.68E-24	1.53E-23
PLA2G10	191.7014143	-2.083574769	0.203989709	-10.21411707	1.71E-24	1.56E-23
GAS2	40.56942313	2.454023247	0.240285952	10.21292848	1.74E-24	1.58E-23
NACAD	44.29456997	-2.18776392	0.214242531	-10.21162281	1.76E-24	1.60E-23
SST	50.33968017	-5.477693436	0.536578076	-10.20856738	1.82E-24	1.65E-23
GRB7	943.4951655	1.344406752	0.131826083	10.19833645	2.02E-24	1.83E-23
NPC1L1	111.3667747	4.284251272	0.420277001	10.19387514	2.11E-24	1.91E-23
ALDH3B2	43.53346893	3.427468195	0.336385584	10.18910547	2.22E-24	2.01E-23
SLC9A7	36.95295729	2.529787618	0.248333038	10.18707636	2.26E-24	2.05E-23
SLC11A1	151.9981177	2.450075319	0.24060254	10.18308167	2.36E-24	2.13E-23
SLC25A29	444.1723387	1.143446907	0.11229462	10.18256179	2.37E-24	2.14E-23
CTNND2	5.927196004	-3.912695689	0.384470133	-10.17685211	2.52E-24	2.27E-23
ANPEP	7638.060595	-3.734829028	0.367127747	-10.17310474	2.61E-24	2.36E-23
AKR1C4	16.89284332	5.936822101	0.58383343	10.16869161	2.74E-24	2.46E-23
ADAMTSL3	89.94263057	-3.065010462	0.301419124	-10.16859987	2.74E-24	2.47E-23
ATL1	148.3192814	-1.298687114	0.127732575	-10.16723503	2.78E-24	2.50E-23
TXLNG	297.9289336	1.12824337	0.111027933	10.16179744	2.94E-24	2.64E-23
CHI3L1	583.8978466	2.867714878	0.282245748	10.1603475	2.98E-24	2.68E-23
GRAMD4	1403.378102	-1.019070385	0.100311477	-10.1590607	3.02E-24	2.71E-23
LRRC16B	42.84929072	2.410924198	0.237367332	10.15693348	3.09E-24	2.77E-23
MAN1A1	1103.696389	-1.435307558	0.141370595	-10.15280125	3.22E-24	2.89E-23
DCLK1	52.46401745	-2.854764046	0.28137468	-10.14577446	3.46E-24	3.10E-23
NME1_NME2	190.6856479	1.586032783	0.156353918	10.14386338	3.53E-24	3.16E-23
LOC388152	329.202034	1.178811038	0.116223775	10.14259804	3.57E-24	3.20E-23
FILIP1	59.66838156	-2.449351225	0.241509766	-10.14183099	3.60E-24	3.22E-23
MPP2	37.6737186	-2.062159155	0.203352283	-10.14082127	3.64E-24	3.25E-23
PRKCB	171.9307096	-2.460506379	0.242667241	-10.13942537	3.69E-24	3.30E-23
H19	5185.499323	3.657025616	0.361019013	10.12973135	4.08E-24	3.63E-23
TNFRSF17	57.36626864	-3.52710971	0.348311619	-10.12630505	4.22E-24	3.76E-23
LYNX1	89.30756003	-2.433076143	0.240415626	-10.12029119	4.49E-24	4.00E-23
SFRP1	211.1518151	-3.990124065	0.394322791	-10.11892835	4.55E-24	4.05E-23
PIP5K1B	992.9634651	-1.170887435	0.115750542	-10.1156108	4.71E-24	4.19E-23
FERMT1	5422.44956	1.359000181	0.134389495	10.11239893	4.87E-24	4.32E-23
TCEAL7	34.85765816	-2.122253923	0.209897572	-10.11090269	4.94E-24	4.38E-23
TLR9	29.26386591	-2.043779818	0.202160753	-10.1096765	5.00E-24	4.44E-23
DLEU2	61.69262318	1.563869795	0.154714048	10.10813055	5.08E-24	4.50E-23
C14orf139	53.96584195	-1.74647427	0.172815846	-10.10598456	5.20E-24	4.60E-23
ZNF671	34.72989166	-1.809205853	0.179035151	-10.10531084	5.23E-24	4.63E-23
NEFM	10.23266302	-3.582018708	0.354485454	-10.10483976	5.26E-24	4.65E-23
JPH2	207.1990673	-2.894588976	0.286500484	-10.10326032	5.34E-24	4.73E-23
HSPE1	3640.203142	1.031674051	0.102177769	10.09685431	5.70E-24	5.04E-23
DOK7	55.90198457	2.472534301	0.244903441	10.09595575	5.76E-24	5.08E-23
SNHG6	1221.547492	1.23461679	0.122353467	10.09057466	6.08E-24	5.36E-23
C8orf51	28.22211438	2.032866343	0.201463155	10.09051178	6.09E-24	5.36E-23
C13orf23	2495.963948	1.261715159	0.125039791	10.0905092	6.09E-24	5.36E-23
ZNF121	66.4214991	1.282366237	0.127173662	10.08358347	6.53E-24	5.75E-23
MYO1D	9397.332706	-1.121160226	0.111196314	-10.08271034	6.59E-24	5.79E-23
RAET1K	4.587270426	4.04903222	0.401734918	10.07886553	6.85E-24	6.02E-23
IGSF10	46.96282763	-2.754587449	0.273334456	-10.07771757	6.93E-24	6.09E-23
LOC144571	11.60899591	-1.62348139	0.161106654	-10.07705982	6.98E-24	6.13E-23
MRGPRF	328.9988702	-2.439282625	0.242157615	-10.07311962	7.26E-24	6.37E-23
ONECUT2	115.2551114	2.778316765	0.276407922	10.05150917	9.05E-24	7.90E-23
MAF	482.2456633	-1.786396296	0.177808271	-10.04675592	9.49E-24	8.28E-23
HAND2	128.9443627	-3.574749213	0.355837792	-10.04600775	9.57E-24	8.34E-23
NDN	239.8787831	-1.850414549	0.184243381	-10.04331629	9.83E-24	8.56E-23
IL11RA	118.5720376	-1.384026356	0.137852456	-10.03991075	1.02E-23	8.85E-23
HSPB6	734.0751201	-3.375071681	0.336180564	-10.03946107	1.02E-23	8.89E-23
MYOT	8.168388437	-4.486455231	0.446899572	-10.0390681	1.03E-23	8.92E-23
CAMK2A	6.524584044	-2.271020383	0.226259986	-10.03721613	1.05E-23	9.08E-23
IL20RA	563.6672337	1.279819038	0.127521684	10.03608952	1.06E-23	9.18E-23
VDR	2540.632294	-1.041279753	0.103794938	-10.03208605	1.10E-23	9.56E-23
SIX4	31.29401603	2.767441573	0.275915737	10.0300244	1.12E-23	9.75E-23
LGALS2	195.7030271	-3.092826706	0.308439372	-10.02734084	1.16E-23	1.00E-22
RAB15	1959.510261	1.26646361	0.126308973	10.0267113	1.16E-23	1.01E-22
CACNB1	136.7148179	-1.333961612	0.133070204	-10.02449516	1.19E-23	1.03E-22
MPEG1	669.6572638	-2.124739293	0.211983634	-10.0231289	1.21E-23	1.04E-22
HTR7	6.351047454	-2.668106338	0.26620668	-10.02268742	1.21E-23	1.05E-22
GEFT	218.9267358	-2.199599162	0.219489883	-10.02141479	1.23E-23	1.06E-22
DAAM2	248.8728962	-1.844944726	0.184119787	-10.02035007	1.24E-23	1.07E-22
DNASE1L3	106.6709054	-3.786058823	0.377905628	-10.01852988	1.26E-23	1.09E-22
FAM111B	463.406145	1.220099494	0.121799408	10.01728596	1.28E-23	1.10E-22
DMPK	651.0086525	-1.430008249	0.142841508	-10.01115343	1.36E-23	1.17E-22
EDIL3	266.668326	-2.100560358	0.209831227	-10.01071381	1.37E-23	1.18E-22
SETBP1	145.6535039	-2.035228089	0.20332133	-10.00990936	1.38E-23	1.19E-22
GPR18	12.91128975	-2.085419564	0.208345511	-10.00942883	1.39E-23	1.19E-22
C9orf116	38.36855633	1.719614987	0.171803895	10.00917344	1.39E-23	1.19E-22
PODXL2	1118.743556	1.43940714	0.143832073	10.00755334	1.41E-23	1.21E-22
PCK1	1635.683166	-2.773713999	0.277260804	-10.00398889	1.46E-23	1.26E-22
ATAD3B	591.5081314	1.219980231	0.121997115	10.00007448	1.52E-23	1.31E-22
MT1E	1251.483203	-2.714124359	0.271452332	-9.99853028	1.55E-23	1.33E-22
RAB30	72.49647179	-1.376504633	0.137706306	-9.995944808	1.59E-23	1.36E-22
MAGEE2	0.844956854	-3.83200036	0.383421595	-9.994221524	1.62E-23	1.38E-22
SFRP4	990.4853578	3.3755144	0.337758305	9.993875344	1.62E-23	1.39E-22
KIF13B	2288.975127	-1.211133565	0.121245929	-9.989065837	1.70E-23	1.46E-22
DNASE1L2	13.00927751	2.400880976	0.240485964	9.983455749	1.80E-23	1.54E-22
GINS4	265.0552436	1.307274186	0.131045484	9.9757286	1.95E-23	1.66E-22
CYBRD1	1308.991568	-2.022419838	0.202885143	-9.968299324	2.10E-23	1.79E-22
CDKN3	354.9280321	1.218680519	0.122273276	9.966859137	2.13E-23	1.81E-22
ATP1B2	24.19133448	-2.295379415	0.230320606	-9.966018491	2.15E-23	1.83E-22
PITX1	737.3332108	1.26419532	0.126856679	9.965540087	2.16E-23	1.83E-22
ANKRD23	37.25531378	1.281605852	0.128609855	9.96506725	2.17E-23	1.84E-22
SYT7	1395.529574	1.851242799	0.185808279	9.963187905	2.21E-23	1.88E-22
IL8	1596.886339	2.99883705	0.3011957	9.956440449	2.36E-23	2.01E-22
PNPLA3	19.89572373	4.54441066	0.456438122	9.956246955	2.37E-23	2.01E-22
C13orf27	175.7122008	1.349798749	0.135624148	9.95249569	2.46E-23	2.08E-22
RNF150	33.99001793	-3.208692556	0.322413536	-9.952102483	2.47E-23	2.09E-22
MPP3	45.77828059	1.777416361	0.178790067	9.941359674	2.75E-23	2.33E-22
CLEC10A	85.50302293	-2.911415337	0.29301033	-9.936220809	2.90E-23	2.45E-22
FZD3	144.2188297	1.49979015	0.151006745	9.931941436	3.02E-23	2.55E-22
PHF7	57.19510961	-1.187675423	0.119590346	-9.93119813	3.05E-23	2.57E-22
TTC38	2043.8739	-1.15205699	0.116059617	-9.926424229	3.20E-23	2.69E-22
DACH1	646.6564979	2.18490066	0.220130994	9.925456743	3.23E-23	2.72E-22
PGR	31.69893506	-2.542507602	0.256236204	-9.922515084	3.32E-23	2.80E-22
PRSS1	42.25656994	7.187261389	0.725070987	9.912493421	3.67E-23	3.08E-22
REEP6	490.1450663	1.853366863	0.18697354	9.912455329	3.68E-23	3.08E-22
DACT3	137.0526847	-2.372452606	0.239362215	-9.911558554	3.71E-23	3.11E-22
NAALAD2	6.210519108	-1.682748601	0.169779184	-9.911395292	3.71E-23	3.11E-22
PLS3	2379.446811	1.172950748	0.118343695	9.911391945	3.71E-23	3.11E-22
PSMA7	5559.624165	1.005857985	0.101506338	9.909312136	3.79E-23	3.18E-22
LOC440925	58.04061506	2.479226207	0.250198895	9.909021413	3.80E-23	3.18E-22
FXYD3	9483.901843	-1.708771727	0.172481438	-9.906989075	3.88E-23	3.25E-22
AMH	21.88278115	4.008767127	0.404717645	9.905096005	3.96E-23	3.31E-22
MFSD4	345.3088862	-2.211611247	0.223303915	-9.90404152	4.00E-23	3.34E-22
SLC26A9	21.29162732	6.493858276	0.655755679	9.902862433	4.05E-23	3.38E-22
ASGR1	68.16581209	2.550248873	0.257553607	9.901817713	4.09E-23	3.41E-22
CYP2W1	879.0304234	3.978116194	0.401776343	9.901320132	4.11E-23	3.43E-22
CLCNKB	1.994196912	-4.433275925	0.447846223	-9.899103069	4.20E-23	3.50E-22
JAZF1	161.0908923	-1.55939966	0.157544111	-9.898178024	4.24E-23	3.53E-22
HAUS7	503.3367309	1.028265856	0.10392263	9.894532662	4.40E-23	3.66E-22
LZTS1	127.0150029	1.864369902	0.188426122	9.894434396	4.40E-23	3.67E-22
PHKA1	370.1973353	1.432449229	0.144779459	9.894008693	4.42E-23	3.68E-22
BAALC	15.26806403	-2.616446896	0.264485141	-9.892604482	4.48E-23	3.73E-22
IFITM1	7593.987128	1.491612805	0.150827559	9.889524267	4.62E-23	3.84E-22
PCSK7	1709.426739	-1.007316431	0.101910888	-9.884286669	4.87E-23	4.05E-22
GPX3	949.0198656	-2.359575554	0.238785463	-9.881571219	5.00E-23	4.16E-22
KRTAP5_1	22.57309262	2.083963506	0.210911363	9.880755013	5.05E-23	4.19E-22
IMPA1	671.0372951	-1.060566454	0.107357291	-9.878848896	5.14E-23	4.27E-22
CIT	665.6609092	1.085295072	0.109897728	9.875500558	5.32E-23	4.41E-22
CYP4X1	198.7075483	3.102745941	0.31424985	9.873500141	5.42E-23	4.49E-22
VILL	1458.647031	-1.661537161	0.168305219	-9.872166612	5.50E-23	4.55E-22
PCK2	2335.825827	-1.063245387	0.107709012	-9.871461673	5.54E-23	4.58E-22
SMCHD1	964.803367	-1.088300396	0.110257417	-9.870541345	5.59E-23	4.62E-22
PROX1	211.2600307	2.062200444	0.208925574	9.87050272	5.59E-23	4.62E-22
RERGL	14.69102436	-5.349304623	0.542113389	-9.867501405	5.76E-23	4.75E-22
TNS1	3395.952679	-2.489706414	0.252334334	-9.866697005	5.80E-23	4.79E-22
COX7A1	81.72768869	-1.809144818	0.183371331	-9.866017833	5.84E-23	4.82E-22
MOGAT2	192.7004709	-2.996684075	0.303774691	-9.864824707	5.91E-23	4.87E-22
USPL1	524.6165899	1.002905607	0.101674527	9.863882693	5.97E-23	4.91E-22
CMBL	2058.567142	-1.833771484	0.185984876	-9.859788176	6.22E-23	5.11E-22
SP6	582.8742305	2.024866861	0.205406727	9.857841012	6.34E-23	5.21E-22
VASH2	53.22624369	1.66580405	0.169054505	9.853650733	6.61E-23	5.43E-22
HSF4	134.6156696	1.977760433	0.200731602	9.852760652	6.67E-23	5.47E-22
ARSA	893.8854697	-1.105553623	0.11221711	-9.851916733	6.72E-23	5.51E-22
RANBP17	81.94800229	1.776817774	0.180352883	9.851895606	6.73E-23	5.51E-22
MKI67	4218.756597	1.168409774	0.118606839	9.851116392	6.78E-23	5.56E-22
CILP2	44.5566928	3.263022494	0.331307319	9.848929694	6.93E-23	5.67E-22
AHNAK	15116.38751	-1.479992768	0.150308837	-9.84634568	7.11E-23	5.82E-22
LOXL2	1285.39844	1.640697028	0.166660361	9.844554622	7.24E-23	5.92E-22
PIGZ	748.4725838	-1.96114292	0.199249045	-9.842671626	7.37E-23	6.02E-22
CCL14_CCL15	122.4001319	-1.858951778	0.188871602	-9.842410167	7.39E-23	6.04E-22
NXT1	510.1844138	1.182399086	0.120144083	9.841509095	7.46E-23	6.09E-22
ZNF251	326.5553727	1.174464084	0.119357058	9.839921488	7.58E-23	6.18E-22
DIO2	225.2993087	2.063924107	0.209846824	9.835384037	7.93E-23	6.46E-22
DMRTA2	26.73707089	6.229595024	0.63358546	9.832288493	8.17E-23	6.66E-22
SNHG12	282.1286396	1.241383015	0.126258506	9.832074317	8.19E-23	6.67E-22
GFRA1	119.8055144	-2.951508824	0.300243798	-9.830374	8.33E-23	6.78E-22
SLC35A3	881.3474215	-1.050167369	0.106858375	-9.827656136	8.56E-23	6.96E-22
CDHR2	1253.416038	-2.618257071	0.266468388	-9.825769932	8.72E-23	7.08E-22
FAM107B	1197.905122	-1.428094102	0.145369295	-9.823904685	8.88E-23	7.21E-22
SEMA4G	1491.761801	-1.15576478	0.117656768	-9.823189966	8.95E-23	7.26E-22
EPHB3	3754.946855	1.838602827	0.18720211	9.821485594	9.10E-23	7.38E-22
KRT16	33.47609239	5.028645165	0.512156226	9.818576662	9.37E-23	7.59E-22
CCL23	9.182747091	-3.851925537	0.392441976	-9.815274026	9.68E-23	7.84E-22
LOC646627	553.7131452	-3.751596142	0.382373956	-9.811327589	1.01E-22	8.14E-22
CLDN18	294.525477	7.14566558	0.728353256	9.810714133	1.01E-22	8.18E-22
SERPINH1	4252.786754	1.033484299	0.105344542	9.810515852	1.01E-22	8.20E-22
TM4SF19	13.56703453	3.555698991	0.362612694	9.805776382	1.06E-22	8.59E-22
SLC1A5	6161.067228	1.020460005	0.104091245	9.803514306	1.09E-22	8.77E-22
CITED1	29.40718999	2.951713863	0.301181617	9.800444954	1.12E-22	9.04E-22
SLC5A11	10.52998634	-4.676309906	0.477204214	-9.799389384	1.13E-22	9.13E-22
TSEN2	285.491993	1.074255396	0.109672218	9.795146075	1.18E-22	9.52E-22
SLCO5A1	33.66798713	2.032468087	0.207562217	9.79209084	1.22E-22	9.80E-22
MYOCD	129.5783978	-2.920169692	0.298257987	-9.790751034	1.23E-22	9.93E-22
FTHL3	415.7284179	-1.034247284	0.105733955	-9.781600279	1.35E-22	1.09E-21
TBC1D1	1236.137763	-1.012430762	0.103520514	-9.780001344	1.37E-22	1.10E-21
BDKRB1	49.27311855	-1.716559654	0.175552987	-9.778014497	1.40E-22	1.12E-21
BMX	35.00568298	-2.972959596	0.304081345	-9.776856243	1.42E-22	1.14E-21
PRPH	63.20886407	-3.837921309	0.392559098	-9.776671405	1.42E-22	1.14E-21
EPHX2	999.1424419	-1.606825034	0.164374439	-9.775394778	1.44E-22	1.15E-21
CYP2D7P1	24.95196055	2.343431338	0.239741404	9.774829447	1.44E-22	1.16E-21
PDE4D	385.8613329	-1.287737332	0.131801568	-9.770273209	1.51E-22	1.21E-21
FBXO32	455.383823	-1.590557085	0.162863183	-9.766216371	1.57E-22	1.26E-21
MUC6	108.5847521	5.512991063	0.564622386	9.764032032	1.61E-22	1.28E-21
MGAM	13.66258839	-2.636628826	0.270070157	-9.762755198	1.63E-22	1.30E-21
FRMD5	77.80499243	2.219012165	0.227293835	9.762746834	1.63E-22	1.30E-21
GPR37L1	33.01158028	-1.674234183	0.171602672	-9.756457522	1.73E-22	1.38E-21
IRF4	145.9597802	-2.632605798	0.269928662	-9.752968711	1.79E-22	1.43E-21
MAB21L1	4.748972199	-3.539592558	0.362978973	-9.751508539	1.82E-22	1.45E-21
DUSP26	8.782925134	-2.913217288	0.298892841	-9.746694774	1.91E-22	1.52E-21
CNIH3	47.24701534	2.201152293	0.225882029	9.744698611	1.94E-22	1.55E-21
LGI4	105.3307192	-2.287571704	0.234760803	-9.74426599	1.95E-22	1.55E-21
NCRNA00152	154.3461381	1.346013948	0.138154724	9.742800778	1.98E-22	1.58E-21
DPF3	36.32638012	-2.38036389	0.244376481	-9.740560474	2.02E-22	1.61E-21
FRMD3	53.81398558	-2.400369891	0.246708157	-9.729592732	2.25E-22	1.79E-21
ARHGAP42	193.2601061	-1.123803497	0.115649598	-9.71731434	2.54E-22	2.02E-21
DUSP5P	4.539678991	4.559262453	0.46925385	9.715983049	2.58E-22	2.04E-21
ADCY5	91.01849063	-3.015552034	0.310530964	-9.710954401	2.71E-22	2.15E-21
P2RY12	7.592212192	-3.013828704	0.310452249	-9.707865572	2.79E-22	2.21E-21
FOXA2	829.184509	1.513811081	0.156030273	9.702034415	2.96E-22	2.34E-21
ZG16	3704.34123	-5.213706835	0.537514069	-9.69966581	3.02E-22	2.39E-21
EXOC6B	102.2677728	-1.031787378	0.10639323	-9.697866809	3.08E-22	2.43E-21
CCL28	239.1715331	-2.209614481	0.227900471	-9.695523994	3.15E-22	2.48E-21
ACOT11	805.3758738	-1.115725611	0.115089807	-9.694391228	3.19E-22	2.51E-21
MEP1A	3327.333932	-2.607836105	0.269334319	-9.682524351	3.58E-22	2.81E-21
CCDC138	83.63908293	1.196794047	0.123670317	9.677294271	3.77E-22	2.96E-21
IFITM3	9641.893714	1.218615499	0.125960095	9.674615558	3.87E-22	3.04E-21
DOLPP1	605.6960824	-1.008776848	0.104366983	-9.665670344	4.22E-22	3.30E-21
DTD1	766.4322382	1.057648382	0.109485936	9.660130068	4.45E-22	3.48E-21
COL27A1	260.0075255	2.262585213	0.234277587	9.657710946	4.56E-22	3.56E-21
C16orf89	39.40072759	-3.600266428	0.37292169	-9.654215683	4.72E-22	3.68E-21
IMPA2	1155.140483	-1.154061617	0.1195616	-9.65244375	4.80E-22	3.74E-21
ERVFRDE1	1.540651841	-3.364318356	0.348610263	-9.650657802	4.88E-22	3.80E-21
SSBP2	96.95765432	-1.827957046	0.189460829	-9.648205667	5.00E-22	3.89E-21
PMEPA1	3970.897853	1.834795743	0.190346926	9.639219187	5.46E-22	4.24E-21
ZNF469	210.6346723	2.191253711	0.227342356	9.638563399	5.50E-22	4.27E-21
GCOM1	366.9499102	-1.345786589	0.139639317	-9.637590765	5.55E-22	4.31E-21
TMIGD1	309.7122035	-6.552916975	0.680017055	-9.636400922	5.61E-22	4.36E-21
CDHR3	47.73615918	-1.785975616	0.18533993	-9.636216074	5.62E-22	4.36E-21
ABCA9	25.92618838	-3.029042664	0.314401352	-9.634318201	5.73E-22	4.44E-21
OSBPL1A	498.0772524	-1.527918559	0.158598535	-9.633875599	5.75E-22	4.46E-21
PARM1	4250.1457	-1.557981235	0.161724848	-9.633530345	5.77E-22	4.47E-21
BRSK2	92.3844506	3.328753269	0.345546551	9.63329907	5.78E-22	4.48E-21
GRAMD1C	146.3789131	-1.521050722	0.157906075	-9.632629564	5.82E-22	4.51E-21
HPSE2	6.334474788	-3.674473534	0.381493876	-9.631802156	5.87E-22	4.54E-21
CENPJ	315.5970667	1.088326361	0.113073801	9.624920652	6.28E-22	4.85E-21
SLC16A9	357.7853098	-2.293314676	0.238457206	-9.617300805	6.76E-22	5.22E-21
CCL14	107.1672239	-2.643467905	0.274894983	-9.616282841	6.83E-22	5.27E-21
BEND5	14.15847437	-2.569735438	0.267231355	-9.616144936	6.83E-22	5.27E-21
CCNA2	1053.061974	1.088282007	0.11317246	9.616138129	6.83E-22	5.27E-21
SCN7A	65.97706121	-4.730227869	0.491928845	-9.615674939	6.87E-22	5.29E-21
KRT6C	15.86683078	5.326512154	0.554106263	9.612799047	7.06E-22	5.44E-21
GOLM1	6864.87346	-1.242175176	0.129223543	-9.612607349	7.07E-22	5.45E-21
TRIM72	17.16425238	8.548354141	0.889410329	9.611260248	7.17E-22	5.51E-21
CLCA4	3729.988701	-5.297202975	0.551593628	-9.603452079	7.73E-22	5.94E-21
DDX60	920.5482278	-1.587529801	0.165354417	-9.600770478	7.93E-22	6.10E-21
C21orf88	25.79674347	-4.284834732	0.446305984	-9.600666113	7.94E-22	6.10E-21
ANGPTL7	11.53167999	-5.008787482	0.521857219	-9.598003627	8.15E-22	6.25E-21
GPR146	53.39229478	-1.38387489	0.144222658	-9.59540552	8.36E-22	6.40E-21
PDZRN4	55.20620647	-3.865927049	0.403010136	-9.592629816	8.59E-22	6.57E-21
TPRXL	26.16836269	4.686243155	0.488530015	9.592538862	8.59E-22	6.57E-21
MSRA	193.3903704	-1.097490141	0.114430925	-9.590852675	8.74E-22	6.68E-21
PCP4L1	20.0012611	-3.917942264	0.408580113	-9.589165348	8.88E-22	6.78E-21
ITGA8	35.12779446	-2.518350882	0.262707394	-9.586143887	9.14E-22	6.98E-21
DUSP9	9.08042631	4.816110966	0.502432354	9.58559083	9.19E-22	7.01E-21
PRIMA1	78.4597301	-4.264788117	0.444920332	-9.585509613	9.20E-22	7.01E-21
SMPD3	912.6695411	-1.429115195	0.149152233	-9.581587658	9.56E-22	7.28E-21
NAT1	250.6648369	-1.513127214	0.157926631	-9.58120365	9.59E-22	7.30E-21
APOBEC3B	288.4486051	-1.796042641	0.187468021	-9.580528107	9.65E-22	7.34E-21
EPHA10	360.1523093	-1.389432604	0.145071947	-9.577541598	9.94E-22	7.56E-21
CLIP3	290.4043336	-1.930459097	0.201601665	-9.575610886	1.01E-21	7.69E-21
CDKN2A	110.9751558	2.530705017	0.26432571	9.574191685	1.03E-21	7.79E-21
TMEM151B	17.18839931	-1.735162734	0.181310525	-9.570115866	1.07E-21	8.09E-21
MME	437.3606719	2.942111984	0.307512075	9.567468154	1.10E-21	8.30E-21
TGFB1I1	664.1461028	-1.62833248	0.170288716	-9.562186637	1.15E-21	8.71E-21
PDP1	723.2254742	1.022104588	0.106934972	9.558188208	1.20E-21	9.04E-21
LY6G6C	22.39960274	3.257294906	0.340793309	9.557977873	1.20E-21	9.05E-21
LRMP	98.85223954	-2.564894135	0.26835561	-9.55781822	1.20E-21	9.06E-21
LRRN4	6.844870416	4.48123766	0.468859342	9.557744202	1.20E-21	9.07E-21
SCN2B	16.84836581	-3.493586729	0.366112419	-9.54238794	1.40E-21	1.05E-20
VWA5A	944.5669477	-1.516316383	0.158920164	-9.541371881	1.41E-21	1.06E-20
SPNS3	48.1584663	1.726043139	0.180953097	9.538621689	1.45E-21	1.08E-20
TXNIP	10792.25347	-1.471456409	0.15426962	-9.538212465	1.45E-21	1.09E-20
ANKS1B	4.797399121	-3.731652522	0.391238018	-9.538062126	1.46E-21	1.09E-20
GSDMC	3.881061198	3.957678383	0.414986356	9.536887954	1.47E-21	1.10E-20
PC	399.4965309	-1.215993716	0.12751738	-9.535905752	1.49E-21	1.11E-20
C6orf186	6.147768444	-3.691445994	0.387144348	-9.535063642	1.50E-21	1.12E-20
IL1A	41.66557519	3.082709241	0.323305272	9.534979805	1.50E-21	1.12E-20
CDK20	108.217894	-1.227463655	0.128774728	-9.531867545	1.54E-21	1.15E-20
HIF3A	57.91216498	-2.678704224	0.281254209	-9.524139152	1.66E-21	1.24E-20
CHL1	95.71078577	-2.556058194	0.268380539	-9.524007222	1.67E-21	1.24E-20
SRCIN1	189.1487788	1.897163068	0.199200933	9.52386636	1.67E-21	1.24E-20
C8orf85	3.727166649	-2.710367355	0.284637628	-9.522168146	1.70E-21	1.26E-20
JAM2	75.12285757	-2.313406515	0.243039866	-9.518629834	1.75E-21	1.30E-20
SLC11A2	1892.101133	1.029963279	0.10832466	9.50811458	1.94E-21	1.44E-20
GPRIN2	374.4416529	-1.588192308	0.167059921	-9.506722513	1.97E-21	1.46E-20
HPCA	9.253179363	-1.901320477	0.200098243	-9.50193491	2.06E-21	1.53E-20
LOC652276	73.83093367	1.110002065	0.116839526	9.500227364	2.09E-21	1.55E-20
XDH	777.4824263	-2.376899302	0.250305127	-9.496007257	2.18E-21	1.61E-20
C1orf180	13.78272382	3.011429729	0.317155221	9.495128975	2.20E-21	1.63E-20
TIMM16	341.9614239	1.045090608	0.110102063	9.492016558	2.27E-21	1.67E-20
ADCY2	24.96313997	-2.459618956	0.259150155	-9.491095849	2.29E-21	1.69E-20
DNAH14	74.42385044	1.844295122	0.194393955	9.487409821	2.37E-21	1.75E-20
PILRB	1051.070659	1.451283206	0.152984836	9.486451343	2.39E-21	1.76E-20
FAM156A	785.7809908	1.16209705	0.122531109	9.484098063	2.44E-21	1.80E-20
AOC3	1072.685993	-2.460604359	0.259477341	-9.482925764	2.47E-21	1.82E-20
SERINC2	5294.797769	-1.170623424	0.123511056	-9.477883726	2.59E-21	1.91E-20
ZNF540	19.02151361	-1.474150586	0.155566045	-9.476043345	2.64E-21	1.94E-20
GPR19	17.835544	1.524850162	0.160922364	9.475688293	2.65E-21	1.95E-20
C1orf186	7.14084346	-3.034468881	0.320333103	-9.472854507	2.72E-21	2.00E-20
C11orf86	141.7699247	-3.890794383	0.410834161	-9.470474344	2.79E-21	2.05E-20
GCNT4	22.02807076	-2.374656014	0.250757394	-9.469934163	2.80E-21	2.05E-20
COL12A1	4977.380515	2.03363938	0.214799681	9.46760896	2.86E-21	2.10E-20
STAB2	9.216258546	-3.094726346	0.327039193	-9.462860764	3.00E-21	2.19E-20
KLK11	205.9896616	3.369933166	0.356194161	9.46094443	3.05E-21	2.23E-20
C1QTNF7	41.90797652	-2.603343878	0.275236961	-9.458554794	3.12E-21	2.28E-20
SIGLEC11	7.419653035	-2.488183435	0.263201058	-9.453546462	3.28E-21	2.39E-20
EMP1	3254.485319	-1.7405769	0.18418461	-9.450175549	3.38E-21	2.47E-20
LOC84931	3.608783494	4.452220253	0.471175586	9.449174326	3.42E-21	2.49E-20
VWC2	1.84566029	-3.177224089	0.33627404	-9.448318085	3.44E-21	2.51E-20
MS4A10	6.382692465	-6.829901279	0.723493668	-9.440167319	3.72E-21	2.71E-20
ATP6V0D2	33.1944743	-2.301896472	0.243922229	-9.437009841	3.84E-21	2.80E-20
CCDC74A	80.8741043	1.313649799	0.139219614	9.435809826	3.88E-21	2.83E-20
C2orf48	10.93250631	2.890693995	0.306439139	9.433174888	3.98E-21	2.90E-20
NR3C1	381.984503	-1.709908453	0.18135025	-9.428762606	4.15E-21	3.02E-20
BMP6	63.2781601	-1.719646988	0.182474468	-9.424041672	4.34E-21	3.15E-20
CHAC1	189.8581752	1.598362724	0.169647505	9.421669507	4.44E-21	3.22E-20
KCNMA1	537.1231972	-2.886279602	0.306351882	-9.421452181	4.45E-21	3.23E-20
SLC28A3	63.89113268	3.234693821	0.343373807	9.4203278	4.50E-21	3.26E-20
[truncated: 3,287 more rows]
