# Supplementary material for: Development and validation of a prognostic 9-gene signature for colorectal cancer
Source: Front Oncol. 2022 Nov 17;12:1009698. doi: 10.3389/fonc.2022.1009698 (PMC9714635; doi:10.3389/fonc.2022.1009698)
Supplement: Supplementary file 4 [file Table_3.xlsx]

## Sheet: Supplementary Table 3
Supplementary Table 3. Comparison of clinical indicators between training dataset and validation dataset in TCGA
Clinical indicators a median (P25, P75) or n (%)	TCGA training dataset (n = 286)	TCGA validation dataset (n = 89)	p-value
Age	66 (55, 75)	63 (56, 73)	0.176
Gender			1
Male	157 (54.9)	49 (55.1)
Female	129 (45.1)	40 (44.9)
Tumor			0.513
T1	6 (2.1)	4 (4.5)
T2	44 (15.4)	12 (13.5)
T3	196 (68.5)	62 (69.7)
T4	39 (13.6)	9 (10.1)
Node b			0.09
N0	166 (58.0)	38 (42.7)
N1	72 (25.2)	27 (30.3)
N2	48 (16.8)	20 (22.5)
Metastasis			0.846
M0	193 (67.5)	61 (68.5)
M1	40 (14.0)	11 (12.4)
TNM stage			0.378
Stage I	45 (15.7)	11 (12.4)
Stage II	110 (38.5)	25 (28.1)
Stage III	82 (28.7)	31 (34.8)
Stage IV	40 (14.0)	12 (13.5)
a. Parts of clinical indicatiors had missing values, which were not included in the statistics; P25: 1st quantile, P75: 3rd quantile
b. None of patients reached N3 in the TCGA dataset
