# Supplementary material for: Development and validation of a prognostic 9-gene signature for colorectal cancer
Source: Front Oncol. 2022 Nov 17;12:1009698. doi: 10.3389/fonc.2022.1009698 (PMC9714635; doi:10.3389/fonc.2022.1009698)
Supplement: Supplementary file 5 [file Table_4.csv]

Supplementary Table 4
gene	baseMean	log2FoldChange	lfcSE	stat	pvalue	padj
FABP4	56.92147888	-2.810754476	0.329314155	-8.535176614	1.40E-17	1.80E-13
ITGA10	17.45334338	-1.400493876	0.165190772	-8.478039426	2.29E-17	1.80E-13
LYVE1	61.27404908	-1.727704352	0.204388491	-8.453041291	2.84E-17	1.80E-13
ODZ1	5.254584387	-2.664196837	0.324184956	-8.218138392	2.07E-16	7.95E-13
CPT1C	38.3976158	-1.293351829	0.157396554	-8.217154669	2.08E-16	7.95E-13
ICAM5	9.820333501	-1.714649599	0.211948642	-8.089929632	5.97E-16	1.90E-12
PPFIA4	21.40556199	-1.23772554	0.154723299	-7.999606704	1.25E-15	3.40E-12
PLIN1	26.31125849	-2.071049152	0.259927951	-7.967781613	1.62E-15	3.85E-12
MYH3	16.32534361	-1.148309412	0.148207229	-7.747998669	9.34E-15	1.94E-11
OPRL1	18.06632455	-1.19604574	0.154617924	-7.735492184	1.03E-14	1.94E-11
GALNT14	16.31161212	-2.321520174	0.300511539	-7.725228059	1.12E-14	1.94E-11
GPX3	638.70535	-1.319822944	0.171972458	-7.674618105	1.66E-14	2.64E-11
SLC17A7	4.657343367	-1.518045967	0.198156275	-7.660852374	1.85E-14	2.71E-11
NLRP1	174.4129393	-1.167535529	0.153313932	-7.615325695	2.63E-14	3.58E-11
PEG10	125.7581934	-2.187591386	0.288287101	-7.588238874	3.24E-14	3.87E-11
NTSR1	84.29809019	-2.325009614	0.306815007	-7.57788753	3.51E-14	3.94E-11
ITIH4	17.06516475	-1.523445915	0.202311351	-7.530204823	5.07E-14	5.37E-11
IGF2	8002.332075	2.499718059	0.334877855	7.464566621	8.36E-14	8.16E-11
MEG3	61.68157527	-1.084816581	0.145388299	-7.46151229	8.55E-14	8.16E-11
PANX2	11.10530059	-1.589887966	0.213744524	-7.438262896	1.02E-13	8.85E-11
ABCA9	13.81662219	-1.705663525	0.231177618	-7.378151651	1.61E-13	1.33E-10
LY6K	3.888506279	-1.951480299	0.265414014	-7.352589536	1.94E-13	1.51E-10
HSPA7	42.93556797	-1.285278621	0.175404861	-7.327497177	2.34E-13	1.66E-10
CYP46A1	2.282952958	-1.547831214	0.218412532	-7.086732598	1.37E-12	8.73E-10
TRO	51.81702692	-1.027617932	0.145603629	-7.057639539	1.69E-12	1.01E-09
PACSIN1	10.57018926	-1.321270541	0.187771858	-7.036573825	1.97E-12	1.11E-09
PDE1B	39.56761826	-1.283126747	0.18262322	-7.026087619	2.12E-12	1.16E-09
PCDHB6	8.240791272	-1.402349591	0.199857996	-7.016729971	2.27E-12	1.20E-09
ADAMTS10	52.36716195	-1.122632275	0.160391303	-6.99933385	2.57E-12	1.26E-09
PCDHB5	15.65352251	-1.179908771	0.169438198	-6.963652714	3.32E-12	1.58E-09
CRYAB	207.8281569	-1.214900589	0.174682023	-6.954926267	3.53E-12	1.64E-09
RYR1	8.749423095	-1.457979063	0.209796319	-6.949497815	3.67E-12	1.67E-09
LOC728264	202.3397167	-1.184974857	0.171514933	-6.908872816	4.89E-12	2.17E-09
NPR1	76.24542894	-1.095453615	0.158881268	-6.894794017	5.39E-12	2.29E-09
MIA	51.50865921	-1.989676433	0.288836301	-6.88859546	5.63E-12	2.29E-09
C20orf200	4.676175738	-2.143505978	0.311187486	-6.88814966	5.65E-12	2.29E-09
SLC26A10	4.697542828	-1.225170243	0.178405389	-6.867338746	6.54E-12	2.55E-09
ATP1B2	16.19628555	-1.175811326	0.17258331	-6.813007174	9.56E-12	3.58E-09
IQCA1	7.518370575	-1.423604991	0.209525231	-6.794432279	1.09E-11	3.86E-09
PTX3	12.50329338	-1.240037825	0.182626926	-6.790005455	1.12E-11	3.89E-09
MBL1P	1.349442956	-1.580002162	0.232998704	-6.781162871	1.19E-11	4.06E-09
HPCAL4	1.818667172	-1.958216782	0.28939845	-6.766507509	1.32E-11	4.34E-09
PI16	27.53619049	-2.305891265	0.341744938	-6.747404305	1.51E-11	4.73E-09
CCL14	64.55280541	-1.378299969	0.204308649	-6.746165534	1.52E-11	4.73E-09
PDZD4	24.16674814	-1.368007027	0.202863632	-6.743480908	1.55E-11	4.73E-09
ITGA7	256.4480209	-1.007681313	0.149840385	-6.725031548	1.76E-11	5.15E-09
TDRD10	2.855197458	-1.306350482	0.194526309	-6.715546551	1.87E-11	5.34E-09
FAM38B	38.33189851	-1.20811913	0.180028435	-6.71071282	1.94E-11	5.43E-09
GPIHBP1	10.94167238	-1.643592733	0.245024141	-6.70788082	1.97E-11	5.43E-09
PALMD	97.23823879	-1.053583994	0.157097132	-6.706576873	1.99E-11	5.43E-09
CORO6	8.22346617	-1.021176239	0.152502974	-6.696107048	2.14E-11	5.75E-09
ABCC9	72.82687115	-1.245083483	0.186149612	-6.688617126	2.25E-11	5.97E-09
B3GAT1	7.385715104	-1.344398057	0.201073568	-6.68610038	2.29E-11	5.99E-09
EEF1A2	23.73580156	-1.740874923	0.260726491	-6.677015895	2.44E-11	6.20E-09
ADD2	7.326866459	-1.963752051	0.295285917	-6.650341039	2.92E-11	7.15E-09
DPEP2	23.332615	-1.176205473	0.177263347	-6.635356331	3.24E-11	7.82E-09
PRG4	18.39202705	-1.771012334	0.269119512	-6.580765259	4.68E-11	1.06E-08
TNXB	302.0753074	-1.325187175	0.201933615	-6.562489227	5.29E-11	1.16E-08
PREX2	12.40237822	-1.407623691	0.21466936	-6.557170966	5.48E-11	1.19E-08
BHMT2	13.94571051	-1.492465917	0.228458935	-6.532753553	6.46E-11	1.37E-08
ALPL	100.7066128	-1.044900482	0.159993787	-6.530881615	6.54E-11	1.37E-08
EBF3	19.13959536	-1.262271805	0.193433349	-6.525616239	6.77E-11	1.38E-08
AQPEP	2.107893276	-1.818920686	0.278768961	-6.524832187	6.81E-11	1.38E-08
DPY19L2	6.920958211	-1.395406032	0.213934959	-6.52257133	6.91E-11	1.39E-08
C10orf105	3.135814722	-1.387184077	0.213134283	-6.508498108	7.59E-11	1.48E-08
SLC6A17	7.270474114	-1.522703175	0.234254686	-6.500203687	8.02E-11	1.53E-08
CILP2	52.33197689	-1.533695356	0.236809856	-6.47648447	9.39E-11	1.77E-08
RGAG4	52.31744768	-1.009281554	0.156451394	-6.45108699	1.11E-10	1.99E-08
NHSL2	14.1839581	-1.308720805	0.202884424	-6.450573077	1.11E-10	1.99E-08
CCDC80	999.2695906	-1.304839686	0.202393881	-6.447031302	1.14E-10	2.01E-08
GAMT	43.73934408	-1.0773667	0.167204235	-6.443417547	1.17E-10	2.03E-08
SLC11A1	171.8734244	-1.133734938	0.176087043	-6.438491545	1.21E-10	2.07E-08
CLDN11	34.48642738	-1.369074127	0.212774187	-6.434399518	1.24E-10	2.11E-08
CARNS1	17.11129808	-1.077212521	0.168141744	-6.40657398	1.49E-10	2.49E-08
FMO2	27.57963999	-1.998173558	0.312249121	-6.399292821	1.56E-10	2.59E-08
PDE2A	66.24762389	-1.041564578	0.163174809	-6.383121169	1.74E-10	2.83E-08
CD163	573.1846182	-1.334822717	0.209441691	-6.373242652	1.85E-10	2.97E-08
C9orf139	3.167746348	-1.415895695	0.222258367	-6.370494449	1.88E-10	3.00E-08
FILIP1	38.31930291	-1.072542255	0.168641945	-6.359878357	2.02E-10	3.13E-08
MYOZ3	6.572942908	-1.277836394	0.201513178	-6.341205098	2.28E-10	3.51E-08
LOXHD1	1.816658789	-1.80570065	0.284883046	-6.338392816	2.32E-10	3.54E-08
BSN	18.61566041	-1.023685439	0.161542934	-6.336924886	2.34E-10	3.55E-08
KCNT2	5.213802649	-1.344012568	0.212341219	-6.329494445	2.46E-10	3.67E-08
ABCA6	16.87303337	-1.550569527	0.245278151	-6.32167816	2.59E-10	3.83E-08
PTGIS	229.6270328	-1.486220624	0.235951495	-6.298839617	3.00E-10	4.30E-08
IGF1	92.55151001	-1.469653848	0.233470671	-6.294811443	3.08E-10	4.31E-08
ADHFE1	6.66041407	-1.217868086	0.193501244	-6.293851452	3.10E-10	4.31E-08
TUB	34.49843351	-1.109987945	0.1763968	-6.292562822	3.12E-10	4.32E-08
ATP1A3	85.68744738	-1.507112352	0.240305106	-6.271661794	3.57E-10	4.90E-08
KLHL30	10.82048227	-1.240818507	0.198965791	-6.236340935	4.48E-10	5.96E-08
PLIN4	208.0731074	-1.93956852	0.311047657	-6.235599195	4.50E-10	5.96E-08
MEOX2	30.22155447	-1.673163459	0.268775936	-6.225123731	4.81E-10	6.29E-08
SLIT3	249.2306045	-1.195921849	0.192470275	-6.213540492	5.18E-10	6.72E-08
TLL1	14.05509538	-1.468090256	0.236517751	-6.207103908	5.40E-10	6.91E-08
GRIN2C	15.4071114	-1.227660298	0.197902512	-6.203358858	5.53E-10	7.03E-08
CCDC114	8.271662097	-1.036477937	0.16727262	-6.196339458	5.78E-10	7.30E-08
C19orf38	18.80153046	-1.120269966	0.181071414	-6.186895771	6.14E-10	7.60E-08
MYO16	3.621115034	-1.272985056	0.206624991	-6.160847473	7.24E-10	8.79E-08
SERPINE1	1124.064367	-1.072060713	0.174201851	-6.154129295	7.55E-10	9.06E-08
SLC34A3	8.728781669	-1.355305856	0.220775545	-6.138840506	8.31E-10	9.85E-08
STK32B	13.03596118	-1.0047204	0.163722902	-6.136712637	8.42E-10	9.92E-08
MGP	1305.966563	-1.220549427	0.199024883	-6.13264738	8.64E-10	1.01E-07
FCRL3	15.0762187	-1.693730063	0.276354809	-6.12882427	8.85E-10	1.02E-07
SCN3B	14.00391122	-1.373158069	0.224100234	-6.127428083	8.93E-10	1.03E-07
MYOM1	34.64733846	-1.189713904	0.194744471	-6.10910235	1.00E-09	1.14E-07
GRIP2	21.81382418	-1.451390893	0.237958547	-6.09934339	1.07E-09	1.19E-07
CC2D2B	1.784169856	-1.145805026	0.187896135	-6.098076605	1.07E-09	1.19E-07
UCHL1	101.177006	-1.372255991	0.225300542	-6.09077981	1.12E-09	1.24E-07
BOC	209.5365179	-1.093689615	0.179994023	-6.0762552	1.23E-09	1.34E-07
ACSM5	2.822524567	-1.863127954	0.307137271	-6.066108315	1.31E-09	1.41E-07
PTPRN	28.70365575	-1.624315931	0.269792691	-6.020607617	1.74E-09	1.82E-07
LOC339524	16.27905442	-1.143586392	0.190129902	-6.014763473	1.80E-09	1.88E-07
TIAM1	79.68561016	-1.042645304	0.173721578	-6.001818048	1.95E-09	1.99E-07
CNTN1	11.69416611	-2.054814835	0.342525249	-5.999017134	1.99E-09	2.01E-07
TCF15	4.072903953	-1.125290312	0.188097547	-5.982482653	2.20E-09	2.21E-07
SVEP1	228.332457	-1.015355805	0.169734451	-5.982025437	2.20E-09	2.21E-07
P2RX6	3.784676708	-1.446681245	0.241951991	-5.979207847	2.24E-09	2.24E-07
ZFPM2	39.82812249	-1.078810113	0.180720968	-5.969479498	2.38E-09	2.36E-07
CCDC151	1.793656088	-1.306158664	0.218956135	-5.965389667	2.44E-09	2.40E-07
FGF7	124.7980445	-1.091135637	0.183114362	-5.958766019	2.54E-09	2.47E-07
CACNA1G	2.847659675	-1.406198744	0.236447319	-5.947196832	2.73E-09	2.63E-07
DBH	3.771583153	-1.513490771	0.254712384	-5.941959892	2.82E-09	2.69E-07
MMRN1	70.99616892	-1.446909415	0.243544569	-5.941045715	2.83E-09	2.69E-07
S100A1	30.33859968	-1.124882744	0.18956821	-5.933920793	2.96E-09	2.77E-07
WHAMML2	5.683597818	-1.134784717	0.191306696	-5.931756403	3.00E-09	2.78E-07
DLG2	11.54187487	-1.366473652	0.230366855	-5.931728562	3.00E-09	2.78E-07
MOV10L1	4.249602385	-1.092855477	0.184396706	-5.92665401	3.09E-09	2.84E-07
SALL2	43.41918165	-1.008192054	0.17019224	-5.923842681	3.15E-09	2.87E-07
FHL1	565.5117623	-1.045630605	0.176877246	-5.911617401	3.39E-09	3.05E-07
THSD7A	19.08203258	-1.199856149	0.203399732	-5.899005567	3.66E-09	3.26E-07
ABCG4	2.339073576	-1.092028443	0.185164889	-5.897599979	3.69E-09	3.27E-07
PYGM	19.10072585	-1.427222211	0.242536197	-5.884574046	3.99E-09	3.51E-07
ZNF667	7.424475497	-1.001193998	0.170168769	-5.883535519	4.02E-09	3.51E-07
LRRC55	9.544825452	-1.195766351	0.203496962	-5.876089438	4.20E-09	3.64E-07
ADSSL1	36.22384745	-1.133838386	0.193209839	-5.868429859	4.40E-09	3.78E-07
FLG	7.51665573	-1.472495503	0.250988094	-5.866794247	4.44E-09	3.78E-07
NRK	18.02998617	-1.554132193	0.264903373	-5.866788996	4.44E-09	3.78E-07
SMC1B	2.190055847	-1.726955531	0.294647725	-5.861085581	4.60E-09	3.88E-07
NUDT11	15.17731819	-1.027438569	0.175378609	-5.858403005	4.67E-09	3.92E-07
CDH23	18.98538223	-1.084506543	0.185266729	-5.853757716	4.81E-09	3.99E-07
CYP1B1	173.5510044	-1.449463918	0.248143501	-5.841232641	5.18E-09	4.19E-07
IQSEC3	13.52382163	-1.176900936	0.201759926	-5.833174897	5.44E-09	4.32E-07
SFRP1	74.70802292	-1.737104644	0.298156868	-5.826143323	5.67E-09	4.48E-07
ADAMTS18	8.610743034	-1.504605107	0.258471594	-5.821162325	5.84E-09	4.59E-07
FCGR2B	93.68316507	-1.208134312	0.207621652	-5.818922557	5.92E-09	4.63E-07
AFF3	25.53825455	-1.193647877	0.205245377	-5.815711387	6.04E-09	4.68E-07
SFMBT2	26.29582733	-1.060770325	0.182398357	-5.815679155	6.04E-09	4.68E-07
ACCN3	10.70433445	-1.19433694	0.205460876	-5.812965287	6.14E-09	4.72E-07
RBP7	25.15474278	-1.023681939	0.176140186	-5.811745544	6.18E-09	4.74E-07
FCGR2C	37.98935061	-1.161493894	0.200521219	-5.792374004	6.94E-09	5.25E-07
NGFR	74.04763604	-1.362790364	0.236262367	-5.768122881	8.02E-09	5.77E-07
HAS1	12.17999552	-1.889283443	0.327666817	-5.765867468	8.12E-09	5.80E-07
UPK3B	14.34779634	-1.209938497	0.209965918	-5.762547114	8.29E-09	5.85E-07
EBF2	3.836636158	-1.721391439	0.298937857	-5.758358795	8.49E-09	5.96E-07
GNAO1	84.46991086	-1.216620472	0.213023514	-5.71120272	1.12E-08	7.54E-07
FIGF	2.267722496	-1.587181326	0.278228292	-5.70460076	1.17E-08	7.78E-07
LOC145820	5.366700819	-1.504398633	0.264065243	-5.697071748	1.22E-08	7.94E-07
FOLR2	100.2026138	-1.073422224	0.188475863	-5.695276859	1.23E-08	7.95E-07
OLFM1	92.253963	-1.052115529	0.184746842	-5.694903985	1.23E-08	7.95E-07
LILRB5	45.87600835	-1.114807398	0.195757008	-5.694853076	1.23E-08	7.95E-07
RASGRP4	18.74290221	-1.011402866	0.177649626	-5.693245108	1.25E-08	7.95E-07
IGSF21	12.50396339	-1.133141339	0.199085559	-5.691730446	1.26E-08	8.00E-07
ADAM33	46.82888322	-1.214165754	0.213516301	-5.686524862	1.30E-08	8.19E-07
FAM159A	3.640534744	-1.307153496	0.230323338	-5.675297645	1.38E-08	8.63E-07
NLRP12	3.711032472	-1.351403407	0.238174648	-5.67400191	1.39E-08	8.65E-07
SYPL2	11.16641478	-1.052412868	0.185484468	-5.673859797	1.40E-08	8.65E-07
BAI3	2.847391324	-1.873356796	0.330367986	-5.670515538	1.42E-08	8.79E-07
SV2B	18.97671754	-1.303178728	0.229911587	-5.668173327	1.44E-08	8.85E-07
PTGDS	303.6698393	-1.135191226	0.200469948	-5.662650368	1.49E-08	9.11E-07
CCDC141	3.264846051	-1.308350877	0.2313346	-5.655664466	1.55E-08	9.46E-07
SYNM	669.8341791	-1.363056827	0.241434943	-5.645648524	1.65E-08	9.95E-07
ABCA17P	9.915730931	-2.10570564	0.37299812	-5.645351887	1.65E-08	9.95E-07
C7	257.1944861	-1.577133302	0.279677196	-5.639120107	1.71E-08	1.03E-06
PCDHGA12	28.32870055	-1.053862043	0.186993946	-5.635808342	1.74E-08	1.04E-06
CAMK2A	4.4525131	-1.004925872	0.178311824	-5.635778081	1.74E-08	1.04E-06
psiTPTE22	19.354782	-1.09999309	0.195377409	-5.630093552	1.80E-08	1.06E-06
POM121L9P	5.597796668	-1.056351931	0.18782497	-5.624129375	1.86E-08	1.09E-06
CETP	12.04331686	-1.094522473	0.194615094	-5.624036923	1.87E-08	1.09E-06
ABCA8	30.73499945	-1.8298726	0.325392928	-5.623578271	1.87E-08	1.09E-06
ORM1	14.18495056	2.569323034	0.45723453	5.619267285	1.92E-08	1.11E-06
SLC6A16	2.868678202	-1.286539691	0.229167157	-5.613979373	1.98E-08	1.14E-06
C5orf58	2.278832387	-1.345979154	0.240866722	-5.588066049	2.30E-08	1.27E-06
BAAT	8.994905446	1.600540842	0.286436512	5.587768225	2.30E-08	1.27E-06
EXTL1	2.686936734	-1.570256029	0.281018189	-5.587738055	2.30E-08	1.27E-06
GRM6	0.83992324	-1.718378815	0.307585596	-5.58666868	2.31E-08	1.27E-06
BACH2	39.86000041	-1.101871543	0.197282044	-5.585260173	2.33E-08	1.28E-06
F13A1	290.1236741	-1.265577471	0.226703312	-5.582527497	2.37E-08	1.29E-06
C6orf59	1.740068863	-1.433957745	0.256932306	-5.581072175	2.39E-08	1.29E-06
GPR109A	66.85734281	-1.474068058	0.264128944	-5.580865292	2.39E-08	1.29E-06
JPH2	114.2533069	-1.144264949	0.205178142	-5.576933957	2.45E-08	1.31E-06
PKNOX2	9.5263271	-1.115624708	0.20028356	-5.570226066	2.54E-08	1.35E-06
C4orf49	2.714716956	-1.167320505	0.209631431	-5.568442182	2.57E-08	1.36E-06
ADH1B	186.4382091	-1.891570218	0.339874683	-5.565493144	2.61E-08	1.37E-06
TLX2	1.791201778	-1.646759454	0.296179457	-5.560005651	2.70E-08	1.40E-06
ATP8A2	2.43481993	-1.175035133	0.211414746	-5.557962041	2.73E-08	1.42E-06
BAALC	9.348334497	-1.144285265	0.206240526	-5.548304618	2.88E-08	1.48E-06
ZNF385D	5.544238475	-1.708540975	0.308294047	-5.541920089	2.99E-08	1.53E-06
ZNF677	5.550329898	-1.01973369	0.184070763	-5.539900365	3.03E-08	1.53E-06
PRELP	472.0673378	-1.33571765	0.241180733	-5.538243602	3.06E-08	1.54E-06
C1orf228	4.309938885	-1.096640926	0.198048463	-5.537235227	3.07E-08	1.54E-06
ANKRD53	2.839858983	-1.208528782	0.218618826	-5.528017893	3.24E-08	1.62E-06
PLAC9	16.13817111	-1.154564828	0.209245076	-5.517763435	3.43E-08	1.70E-06
AOC3	682.8392885	-1.032461491	0.187468532	-5.507385583	3.64E-08	1.78E-06
CILP	144.8589009	-1.58735524	0.288239919	-5.50706247	3.65E-08	1.78E-06
P2RX7	26.59899049	-1.053946564	0.19143806	-5.505418105	3.68E-08	1.79E-06
HSD11B1	54.46492697	-1.183843375	0.215053934	-5.50486734	3.69E-08	1.79E-06
RASGRP2	57.60149436	-1.034766121	0.188446487	-5.491034274	4.00E-08	1.92E-06
CDH4	1.080181139	-2.280283535	0.415496445	-5.488093974	4.06E-08	1.94E-06
FLNC	1096.211038	-1.057192735	0.192712987	-5.48584063	4.12E-08	1.95E-06
DARC	153.7849215	-1.346853434	0.245758418	-5.480395922	4.24E-08	2.00E-06
SYNGR3	66.53722074	-1.067049926	0.194877447	-5.475492128	4.36E-08	2.05E-06
KCNK3	17.01500517	-1.531697452	0.28042654	-5.462027422	4.71E-08	2.16E-06
FAM20A	71.02114462	-1.03456256	0.189417683	-5.461805592	4.71E-08	2.16E-06
ABI3BP	117.5193323	-1.118277673	0.204803649	-5.460242927	4.75E-08	2.17E-06
CR1	61.17391549	-1.375390858	0.252008338	-5.457719653	4.82E-08	2.20E-06
PDE6B	8.084223485	-1.019623334	0.186949985	-5.453989913	4.93E-08	2.24E-06
SLITRK4	3.784644246	-2.061800142	0.378430041	-5.448299333	5.09E-08	2.29E-06
ANK2	88.20502163	-1.077559817	0.198060362	-5.440562686	5.31E-08	2.35E-06
PLXNA4	81.72817608	-1.1003985	0.202378903	-5.437318238	5.41E-08	2.38E-06
CD36	174.890842	-1.112499976	0.204958332	-5.427932416	5.70E-08	2.47E-06
MCHR1	5.08674349	-1.314751765	0.242807757	-5.414784847	6.14E-08	2.62E-06
MYH11	6309.466467	-1.381131624	0.255149788	-5.41302282	6.20E-08	2.63E-06
C20orf103	36.12958861	-1.300677323	0.240311521	-5.412463453	6.22E-08	2.64E-06
C5orf23	43.6350337	-1.397692391	0.258635408	-5.404103022	6.51E-08	2.72E-06
COL22A1	30.12126788	-1.198636443	0.221816031	-5.403741267	6.53E-08	2.72E-06
SNCA	29.6253858	-1.087607231	0.201469427	-5.398373569	6.72E-08	2.78E-06
SIGLEC1	161.1047182	-1.066442035	0.197692114	-5.394459161	6.87E-08	2.83E-06
PTH1R	6.756255022	-1.347048367	0.250405518	-5.379467583	7.47E-08	2.99E-06
PCDHGA4	7.509697507	-1.113604335	0.207042435	-5.378628471	7.51E-08	3.00E-06
ADAMTS16	40.75842509	-1.403081732	0.261100928	-5.373714075	7.71E-08	3.07E-06
GPR133	58.82227162	-1.062676171	0.198028243	-5.366285921	8.04E-08	3.17E-06
CPXM2	227.7241729	-1.083583699	0.202463483	-5.351995745	8.70E-08	3.39E-06
RBPMS2	50.69249277	-1.144252632	0.214536994	-5.333591228	9.63E-08	3.69E-06
LRRC4C	8.370919284	-1.534427907	0.287775121	-5.332038093	9.71E-08	3.71E-06
ZNF208	10.38962684	-1.081844574	0.203444585	-5.317637586	1.05E-07	4.00E-06
FCN1	41.69890812	-1.352472977	0.254389689	-5.316540082	1.06E-07	4.01E-06
HCN2	10.24114473	-1.159229046	0.218271534	-5.310949281	1.09E-07	4.07E-06
DPYSL4	13.56948147	-1.231527861	0.232063378	-5.306860007	1.12E-07	4.13E-06
TBX1	5.327975489	-1.238840828	0.23375587	-5.299720717	1.16E-07	4.22E-06
LRRN2	68.46206671	-1.081447112	0.204363335	-5.291786375	1.21E-07	4.35E-06
CACNA2D1	19.04094921	-1.411136977	0.266675465	-5.291589077	1.21E-07	4.35E-06
CASKIN1	3.5984289	-1.517559966	0.287297318	-5.282193289	1.28E-07	4.53E-06
SMTNL1	2.729020315	-1.166803601	0.221089561	-5.27751556	1.31E-07	4.63E-06
AOX1	56.99300795	-1.1360655	0.215693515	-5.267035967	1.39E-07	4.83E-06
SPEG	118.3689019	-1.241792842	0.236008613	-5.261642039	1.43E-07	4.94E-06
PCDHGC5	3.43489926	-1.178340308	0.224106555	-5.25794665	1.46E-07	5.01E-06
HSPB6	333.4361637	-1.297276516	0.246849591	-5.255331836	1.48E-07	5.07E-06
CADM3	36.04034851	-1.652202449	0.314609852	-5.25159157	1.51E-07	5.15E-06
GRIK5	16.61476082	-1.251553703	0.238475718	-5.248138954	1.54E-07	5.20E-06
PHYHIP	30.17017678	-1.005899452	0.191916243	-5.241346111	1.59E-07	5.38E-06
BEND5	8.903726262	-1.086225097	0.207284125	-5.240271523	1.60E-07	5.40E-06
NTRK1	4.005631624	-1.322333982	0.252409604	-5.238841793	1.62E-07	5.43E-06
INHA	3.950744117	-1.98206619	0.378906409	-5.231017854	1.69E-07	5.65E-06
CD79B	63.09626454	-1.039634822	0.198817923	-5.229079982	1.70E-07	5.67E-06
SYNPO2	1056.51342	-1.206851096	0.231053413	-5.223255871	1.76E-07	5.84E-06
ATP6V1B1	6.680360818	-1.318706617	0.252711021	-5.218239437	1.81E-07	5.94E-06
ELOVL2	7.899702698	-1.126991312	0.215996571	-5.21763519	1.81E-07	5.94E-06
ZFHX4	54.9346357	-1.192642168	0.228612763	-5.216866073	1.82E-07	5.95E-06
BAI1	8.076137156	-1.095338993	0.210005487	-5.215763683	1.83E-07	5.97E-06
FCRL6	6.638739344	-1.286024332	0.246828104	-5.210202204	1.89E-07	6.11E-06
STEAP4	110.2813153	-1.00416044	0.192805072	-5.208164018	1.91E-07	6.17E-06
JAKMIP2	11.13471933	-1.162494883	0.223708327	-5.196475692	2.03E-07	6.49E-06
DIRAS1	18.61367338	-1.222934679	0.235403927	-5.195047914	2.05E-07	6.53E-06
GALNTL2	58.83300434	-1.05593806	0.203313727	-5.193638793	2.06E-07	6.56E-06
PPP2R2B	9.961605843	-1.051047784	0.202425535	-5.192268768	2.08E-07	6.59E-06
ARC	18.1682509	-1.314123993	0.253525496	-5.183399742	2.18E-07	6.84E-06
NAT8L	7.102641291	-1.343285368	0.259493572	-5.176565102	2.26E-07	7.06E-06
C9orf47	2.128127493	-1.129618011	0.218291674	-5.17481034	2.28E-07	7.11E-06
PARP15	18.29153171	-1.005058347	0.194233379	-5.174488293	2.29E-07	7.11E-06
ITGAM	194.1555368	-1.031395777	0.199407389	-5.172304704	2.31E-07	7.18E-06
FIGN	6.280426366	-1.065104377	0.206174025	-5.16604542	2.39E-07	7.37E-06
CDO1	11.52465278	-1.37250641	0.266022301	-5.159365985	2.48E-07	7.61E-06
CAMK2B	5.91141983	-1.562161721	0.303122137	-5.153571879	2.56E-07	7.80E-06
SLC7A2	106.2407113	-1.102086132	0.213897866	-5.152394249	2.57E-07	7.83E-06
KIAA1045	2.540655367	-1.518981471	0.295039458	-5.148401097	2.63E-07	7.94E-06
PCDHA10	6.597191444	-1.228878844	0.239049723	-5.140682976	2.74E-07	8.15E-06
TSHZ2	43.56970268	-1.033859159	0.201250458	-5.13717668	2.79E-07	8.23E-06
C4orf47	1.147419919	-1.337431923	0.260456081	-5.134961407	2.82E-07	8.30E-06
SIGLEC11	4.839290174	-1.073819025	0.209318769	-5.130065638	2.90E-07	8.46E-06
PSD	91.0984838	-1.205117818	0.234932065	-5.129643824	2.90E-07	8.47E-06
TACR1	8.49002375	-1.477999059	0.288309304	-5.126435532	2.95E-07	8.56E-06
LGALS12	3.218044794	-2.077188987	0.405755064	-5.119317471	3.07E-07	8.82E-06
CDH2	53.19309902	-1.14203744	0.223296618	-5.114441283	3.15E-07	8.94E-06
HSPB7	135.1883353	-1.258428038	0.246218359	-5.111024396	3.20E-07	9.08E-06
LOC90586	0.982972434	-1.39924224	0.273874013	-5.109072688	3.24E-07	9.16E-06
ZNF676	0.731970794	-2.140449895	0.419299375	-5.104824909	3.31E-07	9.36E-06
SCN9A	31.84652134	-1.083460639	0.212358022	-5.102047134	3.36E-07	9.46E-06
CACNA1I	7.706035849	-1.277570421	0.250550906	-5.099045297	3.41E-07	9.56E-06
TCAM1P	7.184612503	-2.758378736	0.541833654	-5.090822094	3.57E-07	9.91E-06
KLHL33	0.542676545	-1.501542611	0.295323207	-5.084404399	3.69E-07	1.02E-05
HRH2	9.342146261	-1.165636124	0.229271406	-5.084088532	3.69E-07	1.02E-05
GRPR	20.78615337	1.491390931	0.293455372	5.082172875	3.73E-07	1.03E-05
NALCN	15.16275521	-1.427289633	0.281353931	-5.072932962	3.92E-07	1.07E-05
NPAS4	1.206049299	-1.643496719	0.324639869	-5.062522733	4.14E-07	1.12E-05
DEFA6	389.1553966	2.053917935	0.405753182	5.061988488	4.15E-07	1.12E-05
PNMA3	5.031548665	-1.34799532	0.266640547	-5.055477629	4.29E-07	1.15E-05
CSF3R	151.518698	-1.007660224	0.199388191	-5.053760795	4.33E-07	1.16E-05
C5orf46	11.19438025	-1.522079338	0.301905529	-5.041574897	4.62E-07	1.22E-05
LOC148696	0.781010573	-1.554647704	0.308446378	-5.040252743	4.65E-07	1.23E-05
LCN10	5.10227024	-1.22249496	0.242599622	-5.039146177	4.68E-07	1.23E-05
CAPN11	3.05209249	-1.014011065	0.20138373	-5.035218406	4.77E-07	1.25E-05
SLFN12L	5.781695095	-1.011539295	0.201134072	-5.029179209	4.93E-07	1.28E-05
CHRNB4	4.051091865	-1.309974152	0.260512082	-5.028458332	4.94E-07	1.28E-05
HOXC10	11.96835435	-2.124539746	0.423175794	-5.020466144	5.15E-07	1.33E-05
GRIN2A	2.76851519	-1.728636685	0.345177224	-5.007968563	5.50E-07	1.40E-05
NAV3	24.43856721	-1.04208878	0.20880832	-4.990647775	6.02E-07	1.51E-05
PKHD1L1	5.034901834	-1.429454384	0.286521246	-4.988999609	6.07E-07	1.52E-05
PCDH10	2.398513427	-1.760213437	0.353247976	-4.982939911	6.26E-07	1.56E-05
KEL	2.402246573	-1.33427806	0.268003595	-4.978582694	6.41E-07	1.58E-05
CCBE1	13.24895011	-1.548754787	0.31126327	-4.975706864	6.50E-07	1.60E-05
LDB3	29.50759039	-1.229977293	0.248680038	-4.946023429	7.57E-07	1.81E-05
CSF3	44.93464826	-1.302899211	0.263834462	-4.938320807	7.88E-07	1.87E-05
SELP	76.25663497	-1.183049217	0.240042721	-4.928494456	8.29E-07	1.93E-05
WSCD2	9.083025665	-1.630268564	0.33079055	-4.928401268	8.29E-07	1.93E-05
IMPG2	1.057629928	-1.190122807	0.241587155	-4.926266899	8.38E-07	1.95E-05
RYR2	64.65221898	-1.053184074	0.214076279	-4.91966732	8.67E-07	2.00E-05
SIX1	16.91764223	-1.103226546	0.224289437	-4.918762818	8.71E-07	2.01E-05
NEFM	4.279515694	-1.370942806	0.278978696	-4.914148742	8.92E-07	2.05E-05
F5	246.3097013	-1.34885014	0.274976468	-4.905329348	9.33E-07	2.11E-05
RFX8	1.485965577	-1.233234439	0.251623658	-4.901106873	9.53E-07	2.13E-05
SNAP25	10.42733372	-1.456498895	0.297309965	-4.898923912	9.64E-07	2.15E-05
C1QTNF7	25.43077304	-1.044527826	0.213525413	-4.89181972	9.99E-07	2.21E-05
LRAT	2.354058642	-1.682410052	0.34445194	-4.884309984	1.04E-06	2.28E-05
C2orf65	6.242595863	-1.70583251	0.34992254	-4.874886055	1.09E-06	2.36E-05
DCLK1	29.57222833	-1.0494312	0.215425322	-4.871438456	1.11E-06	2.40E-05
KCNJ5	14.56323354	-1.141446037	0.234484297	-4.867899698	1.13E-06	2.43E-05
COLEC12	128.9817825	-1.005309725	0.206522377	-4.867800486	1.13E-06	2.43E-05
OGN	70.88422965	-1.671921905	0.343709915	-4.86434005	1.15E-06	2.45E-05
KCNE1	2.212933871	-1.489272384	0.306298791	-4.862155599	1.16E-06	2.47E-05
ASPA	3.145637138	-1.392186889	0.28733173	-4.84522503	1.26E-06	2.64E-05
CSDC2	33.65584398	-1.050181479	0.216890909	-4.841980155	1.29E-06	2.67E-05
GFPT2	156.2804119	-1.056954272	0.218452638	-4.838368085	1.31E-06	2.71E-05
CHRDL1	216.7157824	-1.450702041	0.300452735	-4.828386875	1.38E-06	2.80E-05
C12orf69	1.84308322	-1.010871528	0.209625963	-4.822263006	1.42E-06	2.88E-05
CHODL	7.117221577	-1.335690582	0.277369238	-4.815568552	1.47E-06	2.94E-05
KIAA2022	4.841017932	-1.503809335	0.312830142	-4.807111376	1.53E-06	3.03E-05
HTR2B	24.76205635	-1.196645676	0.249112759	-4.803630613	1.56E-06	3.07E-05
TLR10	14.80733978	-1.128719541	0.235078472	-4.801458565	1.58E-06	3.10E-05
PRPH	24.63006712	-1.475834337	0.307425357	-4.800626572	1.58E-06	3.11E-05
AVPR1A	10.22908256	-1.101204792	0.229440597	-4.799520248	1.59E-06	3.12E-05
C6	7.100487911	-1.621378108	0.337826476	-4.799440615	1.59E-06	3.12E-05
TACR2	65.29074645	-1.043160153	0.217566962	-4.794662497	1.63E-06	3.18E-05
CCL25	23.35428928	2.722410637	0.568072996	4.792360583	1.65E-06	3.20E-05
CXCR5	22.95668884	-1.25662043	0.262345914	-4.789937107	1.67E-06	3.23E-05
SLC8A2	14.78409772	-1.32517669	0.276956774	-4.784778039	1.71E-06	3.29E-05
CD300E	3.289277579	-1.66011892	0.346959043	-4.784769132	1.71E-06	3.29E-05
CCDC147	1.469376881	-1.018253412	0.212812546	-4.784743348	1.71E-06	3.29E-05
TMEM130	12.39366467	-1.112750993	0.232952104	-4.776737255	1.78E-06	3.39E-05
LMOD1	617.9894331	-1.015534172	0.212785817	-4.772565148	1.82E-06	3.46E-05
PCDHA3	6.586273182	-1.126658964	0.236080584	-4.772349106	1.82E-06	3.46E-05
GALNTL1	16.67155413	-1.164800844	0.244130949	-4.771213355	1.83E-06	3.46E-05
ADCY5	47.96357113	-1.136588901	0.239016224	-4.755279299	1.98E-06	3.66E-05
NOVA1	11.38281787	-1.243542388	0.261693076	-4.751911694	2.02E-06	3.70E-05
HS3ST2	18.51556393	-1.126874251	0.237188085	-4.750973263	2.02E-06	3.72E-05
NPR3	14.18660737	-1.521236965	0.320393959	-4.748020121	2.05E-06	3.76E-05
GPR21	1.157715358	-1.12118148	0.23638489	-4.743033615	2.11E-06	3.82E-05
HTR2A	5.061011297	-1.195743538	0.25220348	-4.741185711	2.12E-06	3.85E-05
CNR1	13.39157968	-1.390218683	0.293448973	-4.737514217	2.16E-06	3.90E-05
TFF2	120.1378843	-1.579446833	0.333529635	-4.735551701	2.18E-06	3.93E-05
GFRA2	10.7774323	-1.016874531	0.214778507	-4.734526481	2.20E-06	3.94E-05
OLR1	125.6161537	-1.026789554	0.216971249	-4.732376098	2.22E-06	3.98E-05
LASS1	3.480960121	-1.133004666	0.239667026	-4.727411539	2.27E-06	4.06E-05
CLEC2L	2.924242752	-1.604226531	0.339700082	-4.722479076	2.33E-06	4.14E-05
SLIT2	77.21220167	-1.182307347	0.250462478	-4.720496888	2.35E-06	4.16E-05
GFRA1	64.86549933	-1.07810915	0.228551741	-4.717133833	2.39E-06	4.21E-05
ZNF804A	4.618219818	-1.049136769	0.222509689	-4.715016103	2.42E-06	4.24E-05
STAB2	4.789992547	-1.224814546	0.260015682	-4.710541053	2.47E-06	4.31E-05
CNN1	1138.795587	-1.114533777	0.236609715	-4.71043117	2.47E-06	4.31E-05
KCNJ15	26.29009692	-1.049471538	0.223873531	-4.687787492	2.76E-06	4.70E-05
RSPO1	4.278480886	-1.413832804	0.301706878	-4.686113925	2.78E-06	4.73E-05
PPP4R4	4.665484419	-1.508732694	0.322876178	-4.672790373	2.97E-06	4.99E-05
CHRNA6	0.781494297	-1.545249199	0.331153329	-4.666265024	3.07E-06	5.11E-05
GPR109B	52.4546353	-1.335938014	0.28645671	-4.663664596	3.11E-06	5.16E-05
C15orf51	1.69776146	-1.086567147	0.233378082	-4.655823441	3.23E-06	5.33E-05
LONRF2	15.77279159	-1.658090498	0.356217736	-4.654710673	3.24E-06	5.35E-05
PP14571	3.227231701	-1.523757944	0.327723956	-4.649516513	3.33E-06	5.46E-05
HHIPL2	1.732763881	-1.359453372	0.292404353	-4.64922412	3.33E-06	5.46E-05
FAM7A3	1.612666146	-1.065086667	0.229101799	-4.648966836	3.34E-06	5.46E-05
CTNND2	2.154400654	-1.561234643	0.335963942	-4.647030375	3.37E-06	5.51E-05
BNC1	1.495533599	-2.307021663	0.496505714	-4.646515837	3.38E-06	5.51E-05
TMEM155	1.859156848	-1.180001305	0.254255378	-4.641008237	3.47E-06	5.64E-05
ANGPTL1	32.45259543	-1.423572675	0.306804964	-4.639992312	3.48E-06	5.67E-05
RNF150	16.7708634	-1.117534302	0.240932946	-4.638362338	3.51E-06	5.70E-05
CALCB	14.27346635	3.512283116	0.758026906	4.633454416	3.60E-06	5.81E-05
POPDC3	7.123791553	-1.472203078	0.317759596	-4.633071968	3.60E-06	5.82E-05
THRSP	2.292408224	-2.006094081	0.433919918	-4.62318967	3.78E-06	6.05E-05
ATP1A2	41.26857614	-1.57152964	0.340479955	-4.615630422	3.92E-06	6.21E-05
PNMA6A	16.06823821	-1.119789419	0.242672499	-4.614405927	3.94E-06	6.23E-05
ZBTB16	12.68354673	-1.533358596	0.332435805	-4.612495319	3.98E-06	6.28E-05
DUSP5P	5.220003066	-1.136836518	0.24647688	-4.612345464	3.98E-06	6.28E-05
PDGFRL	57.0730776	-1.038345471	0.225506652	-4.604500409	4.13E-06	6.47E-05
KCNK2	4.832972156	-1.74391606	0.378839764	-4.603307855	4.16E-06	6.50E-05
HLA_DPB2	2.730108594	-1.257680916	0.273259783	-4.602510116	4.17E-06	6.52E-05
ITGAD	1.476489298	-1.755072498	0.381452825	-4.601021105	4.20E-06	6.55E-05
NPTX1	19.1550103	-1.335419494	0.291196723	-4.585970193	4.52E-06	6.92E-05
TSPAN32	6.876271868	-1.046991635	0.228359003	-4.584849392	4.54E-06	6.95E-05
LOC100240735	1.088136361	-1.36587855	0.298167417	-4.580911496	4.63E-06	7.07E-05
GAP43	15.32814115	-1.337506508	0.29199422	-4.580592408	4.64E-06	7.07E-05
PCDH9	6.866056667	-1.086777489	0.237270804	-4.580325386	4.64E-06	7.07E-05
FCRL1	8.12605973	-1.831914481	0.40036883	-4.575567182	4.75E-06	7.21E-05
MASP1	84.73437132	-1.413250869	0.309042184	-4.573003112	4.81E-06	7.26E-05
CPEB1	2.956647822	-1.534178996	0.335816169	-4.568508425	4.91E-06	7.40E-05
CSMD1	1.155450079	-1.961632169	0.42951694	-4.567065899	4.95E-06	7.43E-05
LEP	4.869699727	-2.336489695	0.512044249	-4.563062081	5.04E-06	7.53E-05
ANKRD1	1.794587832	-1.914429906	0.419975859	-4.558428458	5.15E-06	7.68E-05
FLJ16779	11.31837405	-1.191295611	0.261535714	-4.555001662	5.24E-06	7.77E-05
LOC100129066	2.36385551	-1.009143506	0.221619362	-4.553498832	5.28E-06	7.80E-05
TDRD9	2.706923706	-1.17994885	0.259614408	-4.545005256	5.49E-06	8.04E-05
SLITRK2	1.942424559	-1.634809695	0.360282548	-4.5375767	5.69E-06	8.26E-05
PCP4L1	7.283915493	-1.413666934	0.311817709	-4.533632616	5.80E-06	8.40E-05
EMR4P	3.914207796	-1.196532234	0.26431432	-4.526929275	5.98E-06	8.64E-05
CD300LG	2.579300371	-2.376296341	0.525122209	-4.525225369	6.03E-06	8.67E-05
SORCS1	12.34839181	-1.468658092	0.325196115	-4.516222746	6.30E-06	8.96E-05
OSBPL6	25.18096192	-1.129551008	0.25013888	-4.515695481	6.31E-06	8.97E-05
CYTL1	9.447548426	-1.061882453	0.23531493	-4.512601275	6.40E-06	9.08E-05
SPP1	3583.578217	-1.132059858	0.251036176	-4.50954869	6.50E-06	9.17E-05
PADI4	2.172828994	-1.53704707	0.340869119	-4.50920012	6.51E-06	9.18E-05
CCL23	3.424464	-1.454166624	0.322714521	-4.506046451	6.60E-06	9.29E-05
SLC26A9	19.92322553	-1.776694522	0.394537969	-4.503228237	6.69E-06	9.38E-05
RIC3	5.32188863	-1.376979103	0.306716247	-4.489423418	7.14E-06	9.89E-05
SCN11A	2.981790807	-1.265634793	0.282167139	-4.485408176	7.28E-06	0.000100269
CXCL5	583.1449183	-1.398484821	0.311856697	-4.484382845	7.31E-06	0.000100583
TCEAL2	9.752994431	-1.641037582	0.366022761	-4.48343043	7.35E-06	0.00010096
SUSD4	9.37957635	-1.086977486	0.242487668	-4.482609338	7.37E-06	0.000101277
MYCBPAP	1.82496662	-1.083644257	0.241958198	-4.478642444	7.51E-06	0.000102807
MYOZ1	2.319699292	-1.067900917	0.238871941	-4.470600079	7.80E-06	0.000105464
ELAVL4	2.415631725	-1.451569798	0.325889743	-4.454174543	8.42E-06	0.000112199
GJB6	4.283481422	-1.527092673	0.342888974	-4.453606817	8.44E-06	0.000112417
PROK2	10.13181053	-1.457182818	0.328113146	-4.441098559	8.95E-06	0.000117677
FOXD3	1.545355266	-1.807564594	0.407286335	-4.438068355	9.08E-06	0.000118918
DSCAM	0.894210475	-2.144721359	0.483410916	-4.436642383	9.14E-06	0.00011948
C6orf176	2.377238578	-1.456976498	0.328617758	-4.433651143	9.27E-06	0.000120737
DMGDH	5.300231047	-1.059695384	0.23924673	-4.429299339	9.45E-06	0.000122696
KCNA1	1.488523425	-2.12855435	0.481158926	-4.423807259	9.70E-06	0.000125177
PPP1R1A	15.45508317	-1.660509769	0.375505154	-4.42206918	9.78E-06	0.000125678
CNTN2	4.474519156	-1.605706286	0.363202022	-4.420972866	9.83E-06	0.000126063
TPO	4.429960124	-1.492553819	0.337710471	-4.419625531	9.89E-06	0.000126426
ZNF835	2.415648557	-1.051602988	0.238154938	-4.415625367	1.01E-05	0.000128443
PRRT4	5.485566622	-1.522581684	0.34489405	-4.414635981	1.01E-05	0.000128773
PGC	30.74761223	-1.475670709	0.334499698	-4.411575614	1.03E-05	0.000130087
CD19	23.75529444	-1.365197933	0.309554332	-4.410204581	1.03E-05	0.000130653
ZCCHC5	1.029265584	-1.56731163	0.355492928	-4.408840537	1.04E-05	0.000131217
MS4A1	58.45825331	-1.379947244	0.313027401	-4.408391209	1.04E-05	0.000131316
CECR7	4.460160242	-1.423872952	0.323614538	-4.399904156	1.08E-05	0.000135392
NBLA00301	15.39369792	-1.358745956	0.309129355	-4.395396077	1.11E-05	0.000137604
ARRDC5	0.874101271	-1.386959356	0.316008203	-4.38899795	1.14E-05	0.000140705
HAND2	53.83567364	-1.173024774	0.267479917	-4.385468581	1.16E-05	0.000142729
MATN3	78.76125596	-1.006489889	0.229956135	-4.376877745	1.20E-05	0.000147233
GPR88	1.410590812	-1.505047544	0.344367803	-4.370465332	1.24E-05	0.000150466
OMG	0.873090495	-1.021575693	0.233899453	-4.367584795	1.26E-05	0.0001515
HTRA4	5.440799864	-1.041412774	0.238624218	-4.364237553	1.28E-05	0.000153161
IL6	89.42758354	-1.042525643	0.238895232	-4.363944958	1.28E-05	0.000153163
KIF5A	11.18928102	-1.198954756	0.275510884	-4.351750959	1.35E-05	0.000160036
C2orf40	6.479596514	-1.681014709	0.386474974	-4.349608184	1.36E-05	0.000161407
TMEM59L	6.206762211	-1.212221839	0.278830662	-4.347519855	1.38E-05	0.000162547
NTN5	2.96279195	-1.013511992	0.233254218	-4.345096089	1.39E-05	0.000163947
SCN2B	7.351443762	-1.27679781	0.29390509	-4.344252124	1.40E-05	0.000164404
KCNQ5	5.227407876	-1.412481596	0.325297453	-4.342123136	1.41E-05	0.000165568
ELMOD1	1.199415364	-1.305363685	0.300780344	-4.339923506	1.43E-05	0.000166518
DGKI	2.827006705	-1.007066819	0.232108948	-4.338767746	1.43E-05	0.000167275
CCDC33	1.689588763	-1.730333475	0.398872842	-4.338057884	1.44E-05	0.000167322
H19	6800.709062	1.22136172	0.281614196	4.337003375	1.44E-05	0.000168024
FAM157B	1.307194481	-1.142969838	0.263827082	-4.332268802	1.48E-05	0.000171164
APCDD1L	11.20560694	-1.326684643	0.306832125	-4.323812707	1.53E-05	0.000176461
TMEM213	1.278620615	-2.216967534	0.513272164	-4.319282615	1.57E-05	0.000179472
SCRG1	7.148746875	-2.081664469	0.48315293	-4.308500148	1.64E-05	0.000186875
PCDHA6	5.824136271	-1.042037616	0.242770487	-4.292274679	1.77E-05	0.000198451
C18orf34	1.226617784	-1.458295567	0.339997751	-4.289132987	1.79E-05	0.000200472
FXYD7	0.746995376	-1.320052667	0.307812503	-4.28849593	1.80E-05	0.00020093
FAM129C	6.140298047	-1.661696826	0.38781127	-4.284807988	1.83E-05	0.000203221
EPHA7	24.83748053	-1.008205485	0.235563229	-4.279978208	1.87E-05	0.000206542
CASQ2	35.17191214	-1.589844059	0.372249834	-4.270906026	1.95E-05	0.000212721
SYCE1	0.88841345	-1.652338383	0.388074635	-4.257785065	2.06E-05	0.00022342
KCNIP1	0.79934785	-1.652330573	0.388095991	-4.257530637	2.07E-05	0.000223547
CCL19	91.12938322	-1.315924297	0.309893847	-4.246371161	2.17E-05	0.00023299
GJA3	12.94486664	-1.085598731	0.255959165	-4.241296583	2.22E-05	0.000237388
IGFN1	11.43624921	-1.343909601	0.317194994	-4.236856276	2.27E-05	0.000240781
COL19A1	1.542782031	-1.581977118	0.374248268	-4.227079336	2.37E-05	0.000248575
GRIA3	3.271821681	-1.204809381	0.285351999	-4.222186588	2.42E-05	0.000252146
PLXNB3	82.53418323	-1.02061854	0.242018763	-4.217105022	2.47E-05	0.000256577
FMN2	9.033463247	-1.624607711	0.386501125	-4.203371233	2.63E-05	0.000269727
KLF17	1.474452706	-1.470081806	0.350484427	-4.194428323	2.74E-05	0.000278792
CIDEC	51.4521884	-1.023446515	0.244341926	-4.18858331	2.81E-05	0.000284247
CYP11A1	2.438094204	-1.414429543	0.33824641	-4.181654267	2.89E-05	0.000290126
DPT	179.502712	-1.021650397	0.244830791	-4.172883624	3.01E-05	0.000298857
PCP2	3.051748091	-1.000635014	0.240664799	-4.157795481	3.21E-05	0.000315837
HIST3H2BB	1.109083737	-1.085735714	0.261560019	-4.151000288	3.31E-05	0.000323199
TMEM90A	1.428313582	-1.446304531	0.34860919	-4.148784861	3.34E-05	0.000325842
RNF175	1.709065136	-1.027461773	0.247696263	-4.148071359	3.35E-05	0.000326525
LILRA4	3.741913527	-1.280591739	0.30876233	-4.14749992	3.36E-05	0.000327174
ANKRD55	1.452768081	-1.410152659	0.340144444	-4.145746567	3.39E-05	0.000329519
HCG4	3.896390297	-1.059707996	0.256006521	-4.139378924	3.48E-05	0.000336058
FCAR	6.574235433	-1.312459437	0.317224092	-4.137325857	3.51E-05	0.00033826
GDF1	0.74708162	-1.585456262	0.383934723	-4.129494331	3.64E-05	0.000347154
PTPN5	4.012594043	-1.202166894	0.291444107	-4.124862595	3.71E-05	0.000352797
NRG2	1.199899554	-1.612664081	0.391529314	-4.11888465	3.81E-05	0.000360062
MGAT5B	2.165007035	-1.063696692	0.25851068	-4.11471082	3.88E-05	0.000365589
PDZRN4	20.05570574	-1.266736823	0.308269779	-4.109182639	3.97E-05	0.000372976
SP8	13.11184173	1.566065842	0.381250936	4.1077036	4.00E-05	0.000375003
SLC14A1	90.63135982	1.215315039	0.296096458	4.104456521	4.05E-05	0.000379333
SGCA	25.67584077	-1.13977541	0.2777381	-4.103777662	4.06E-05	0.000380118
MAB21L1	2.029311847	-1.313282881	0.320065057	-4.103174817	4.08E-05	0.000380924
DIRC3	1.482910252	-1.139648123	0.278203572	-4.09645395	4.20E-05	0.000389476
C1orf111	0.69975269	-1.3513056	0.330778344	-4.085229953	4.40E-05	0.000404461
PAK3	0.919043271	-1.465924556	0.359095098	-4.082273928	4.46E-05	0.000408658
UNC5A	15.72496395	-1.186888152	0.291060421	-4.077806765	4.55E-05	0.00041545
CLEC4GP1	0.56077397	-2.069755575	0.50766642	-4.076999176	4.56E-05	0.000416436
MAP1LC3C	0.94859257	-1.337207583	0.328162256	-4.074836635	4.60E-05	0.000419005
PCDHA1	3.119159658	-1.473666909	0.361796447	-4.073193429	4.64E-05	0.000421086
NOG	2.656187369	-1.264126772	0.310542459	-4.070705102	4.69E-05	0.000424599
RELN	25.87686968	-1.166732599	0.286639081	-4.070389132	4.69E-05	0.000424974
TTC24	1.79638921	-1.520600778	0.373632945	-4.069771675	4.71E-05	0.000425698
WISP2	21.43319069	-1.486752534	0.366194636	-4.060006317	4.91E-05	0.000440765
NLGN1	2.626627802	-1.770296438	0.43611092	-4.059280234	4.92E-05	0.000441728
C4orf39	2.286927454	-1.186499417	0.292932593	-4.050417902	5.11E-05	0.000454514
FAM43B	4.348643411	-1.158294234	0.285997877	-4.050009901	5.12E-05	0.000455095
DLGAP2	0.840181495	-1.475725743	0.364439285	-4.049304797	5.14E-05	0.000456043
ARL9	4.712935904	-1.05957509	0.261818741	-4.046979548	5.19E-05	0.000459313
SYT6	0.854368586	-1.380999013	0.342028728	-4.03766965	5.40E-05	0.000474515
INA	6.906779429	-1.150929875	0.285082698	-4.037178977	5.41E-05	0.000475174
SULT2A1	15.35831687	1.907584866	0.474596773	4.019380185	5.84E-05	0.000506013
MUSK	0.894879243	-1.748400193	0.435626011	-4.013534888	5.98E-05	0.000515435
HMX2	0.736634687	-2.157775017	0.538235129	-4.008982134	6.10E-05	0.000523345
C2orf84	1.335360515	-1.174365762	0.293799941	-3.997161332	6.41E-05	0.000543084
GABRA4	13.95357749	1.420400639	0.355637259	3.993959018	6.50E-05	0.000547606
MESTIT1	0.963830159	-1.123308933	0.281630458	-3.988591795	6.65E-05	0.000558121
ASTN1	1.849709598	-1.769665998	0.443695186	-3.988472387	6.65E-05	0.000558156
PCDHB17	1.539626586	-1.16310226	0.291911043	-3.984440767	6.76E-05	0.00056523
RPH3A	0.856957191	-1.42951412	0.359174935	-3.979994092	6.89E-05	0.000574901
FGB	15.80869958	1.686550971	0.424079689	3.976967096	6.98E-05	0.000580742
HOMER2	17.24639801	-1.20643454	0.303384852	-3.976581333	6.99E-05	0.000581177
NTS	25.66843969	1.821739122	0.459256074	3.966717538	7.29E-05	0.000601038
GDF6	7.423470844	-1.112491691	0.280720572	-3.962985982	7.40E-05	0.00060946
HIST1H2BF	1.657738452	-1.015344292	0.256304426	-3.96147779	7.45E-05	0.000612794
ABCB5	1.809469196	-2.039771183	0.514953813	-3.961075987	7.46E-05	0.000613356
CALB2	80.30256587	-1.162687029	0.293537395	-3.960950288	7.47E-05	0.000613356
BEND4	3.60474469	-1.141940233	0.288400708	-3.959561129	7.51E-05	0.000616403
KCTD19	1.09057612	-1.150253767	0.290534704	-3.959092502	7.52E-05	0.000617083
LMX1B	4.833570064	-1.788308588	0.4522522	-3.95422861	7.68E-05	0.000627577
SERPINB3	6.855275427	3.032046533	0.766998884	3.953130304	7.71E-05	0.000629422
CLEC4F	1.766723011	-1.256790611	0.318848056	-3.941659948	8.09E-05	0.000654979
HRASLS	4.598202287	-1.784638342	0.454187268	-3.929300685	8.52E-05	0.000682047
SCN2A	5.558932434	-1.103157094	0.280773019	-3.928999648	8.53E-05	0.000682614
C20orf203	0.496968031	-1.426364679	0.364073377	-3.917794513	8.94E-05	0.000708294
HP	8.641733609	-1.496121729	0.381916059	-3.917409842	8.95E-05	0.000708836
PCYT1B	5.830644213	-1.11638526	0.285148445	-3.915102037	9.04E-05	0.000713879
LHFPL4	9.245670896	-2.18520463	0.558963038	-3.90939021	9.25E-05	0.000727776
CASQ1	1.950477396	-1.24825328	0.319437144	-3.907664791	9.32E-05	0.000731213
HRASLS5	17.51368017	-1.265010916	0.324469902	-3.898700338	9.67E-05	0.000752463
FZD10	161.0626061	1.277038812	0.327642405	3.897660352	9.71E-05	0.000755258
C6orf186	2.46170236	-1.250644212	0.320910839	-3.897170372	9.73E-05	0.000756306
SYNPO2L	1.578270202	-1.13052216	0.290219223	-3.895407576	9.80E-05	0.000761469
GPR156	0.620312338	-1.40638886	0.361045375	-3.895324399	9.81E-05	0.000761469
LOC441666	7.675911612	-1.077766331	0.276747951	-3.894396789	9.84E-05	0.000763457
COL25A1	1.042762864	-1.498848211	0.384991797	-3.893195181	9.89E-05	0.000766315
WNT3A	0.966537918	-1.152477736	0.296313432	-3.889387425	0.000100498	0.000775604
PURG	1.178101753	-1.069863407	0.275184473	-3.887804406	0.000101155	0.000779417
CCDC154	3.099823601	-1.036636111	0.267094998	-3.88115134	0.000103963	0.00079751
ZNF385B	5.240270836	-1.085695112	0.280024134	-3.877148353	0.000105688	0.000806526
GDF5	4.586282996	-1.456652078	0.375975029	-3.874331983	0.000106918	0.000812708
PLA2G2D	52.35715852	-1.196203286	0.308752017	-3.874317316	0.000106924	0.000812708
PKD1L2	1.134705853	-1.336133619	0.346034164	-3.861276598	0.000112796	0.00084922
FCRLA	21.57976932	-1.1000108	0.285111066	-3.858183469	0.000114233	0.000857668
LBP	9.447279604	-1.473558041	0.38280639	-3.849355911	0.000118429	0.000881909
THBS4	232.105066	-1.417548237	0.368325179	-3.848632452	0.000118779	0.000883802
C9orf173	2.384100192	-1.031011288	0.268312514	-3.842576223	0.00012175	0.000900985
IGSF11	1.54856746	-1.318355534	0.343356006	-3.839616929	0.000123226	0.000909093
SLC5A4	0.626030869	-1.184155958	0.308675317	-3.836250889	0.000124927	0.000919408
BCHE	19.74399027	-1.089902385	0.284291336	-3.83375167	0.000126204	0.000927827
VAX2	3.384053512	-1.156387485	0.301743498	-3.832352622	0.000126924	0.000931685
RORB	1.044731369	-1.429829488	0.373162844	-3.83165021	0.000127287	0.000933875
SPRED3	0.82962524	-1.237986039	0.323147859	-3.8310204	0.000127613	0.000935305
CTNNA2	25.45749492	1.508001979	0.394766134	3.819988219	0.000133458	0.00097217
AQP2	1.140344202	-1.78884238	0.468599814	-3.817420169	0.000134854	0.000981217
SPRR1B	18.14745751	2.00901879	0.526404299	3.816493891	0.000135361	0.000983406
KCNG2	0.945691032	-1.015242337	0.266251917	-3.8130893	0.00013724	0.000994785
C19orf59	20.29905014	-1.022124168	0.268072163	-3.812869478	0.000137363	0.000994915
KIAA0125	32.34917519	-1.080403823	0.283446483	-3.811667773	0.000138032	0.000999006
CMA1	2.454687093	-2.166113341	0.569292723	-3.80492013	0.00014185	0.001022756
FXYD1	14.0340873	-1.080872034	0.285365716	-3.787673063	0.000152065	0.001080995
PGA3	0.745937155	-1.862430155	0.492922972	-3.778339132	0.000157878	0.001118868
TIMD4	5.396426484	-1.290039077	0.341621902	-3.776218879	0.000159227	0.001126338
SERPINB7	9.482591763	1.603702993	0.424926295	3.774073323	0.000160604	0.001133553
CHI3L2	21.69442575	-1.054293637	0.279547	-3.771436065	0.000162311	0.001142644
SBSN	3.005741534	-1.236644426	0.328454393	-3.765041519	0.000166521	0.001165833
FCER2	9.546810639	-1.504496569	0.400035253	-3.760909959	0.000169296	0.001180927
SCN7A	15.34586759	-1.479363118	0.394791726	-3.747198894	0.00017882	0.001235615
C21orf34	3.453859512	-1.031119457	0.27532792	-3.745059559	0.000180351	0.001244389
NTF4	0.669826024	-2.051846848	0.547981911	-3.74436967	0.000180847	0.001247362
SNAP91	2.783286361	-1.456001443	0.389208623	-3.740928014	0.000183342	0.001261377
KRT75	33.87710986	1.36489249	0.364904904	3.740405992	0.000183723	0.001263544
FPR2	31.69830176	-1.009353166	0.269927999	-3.739342237	0.000184502	0.001267989
PM20D1	0.877683981	-1.419375008	0.380604359	-3.729266299	0.000192038	0.001306133
MGC45800	8.968960208	-1.131949302	0.303637109	-3.72796759	0.00019303	0.001311011
CNR2	2.902122291	-1.277856799	0.343416238	-3.721014498	0.000198424	0.001340961
C15orf54	0.650430607	-1.184443203	0.318847942	-3.714758811	0.000203398	0.001372618
SGCG	0.495269327	-1.930974006	0.520082126	-3.712825169	0.000204958	0.001380743
DUSP9	10.91037414	-1.069795647	0.289144631	-3.699863435	0.000215716	0.001438958
OLIG1	0.693578195	-1.304513823	0.352809577	-3.697501165	0.000217732	0.00144937
MLANA	1.237020699	-1.019895557	0.276663101	-3.68641699	0.000227434	0.001502937
KLRC4	1.460383481	-1.34410241	0.364659034	-3.685915568	0.000227882	0.001504336
DCHS2	18.97130968	-1.190704957	0.323485496	-3.680860414	0.000232448	0.001528662
DPYSL5	1.509372695	-1.593394524	0.433699484	-3.673959929	0.00023882	0.001560881
FXYD4	5.622148443	-1.424150933	0.387654127	-3.673766984	0.000239001	0.001561526
PRSS21	32.91754872	-1.851832344	0.505475012	-3.663548741	0.000248745	0.001611192
KIF1A	13.70428892	-1.178080568	0.321735879	-3.661638766	0.000250607	0.001617416
NECAB2	1.099193423	-1.478886757	0.404122989	-3.659496731	0.000252711	0.001629342
SPRR2D	16.79829168	1.744537122	0.477273497	3.655214743	0.000256967	0.001651756
C6orf155	0.89703831	-1.024325881	0.280274836	-3.654719401	0.000257463	0.001653277
ADRA1A	0.536641361	-1.545624775	0.423031032	-3.653691234	0.000258497	0.001658798
CYP8B1	0.631866502	-1.324501604	0.362977462	-3.64899131	0.000263272	0.001683529
SERPINA7	17.84195223	1.55963552	0.4277424	3.646202759	0.000266144	0.001698745
RGS22	0.678020581	-1.344140648	0.368671789	-3.645900467	0.000266457	0.001700157
TBX5	2.972202069	-2.322152311	0.637638872	-3.641798536	0.00027074	0.001722299
ERVFRDE1	0.688113223	-1.337552135	0.367523175	-3.639368144	0.000273308	0.001736319
C16orf89	17.29698305	-1.105389756	0.303984397	-3.636337147	0.000276542	0.001753948
CTSG	16.03753301	-1.290603751	0.355097855	-3.634501679	0.000278518	0.001761795
CDH8	1.173702506	-1.042923948	0.287410856	-3.628686687	0.000284867	0.001799565
DAZL	1.028306233	-1.329307022	0.366706798	-3.624986037	0.000288977	0.001822514
TAF7L	2.203080503	-1.055124761	0.291881472	-3.614908321	0.000300454	0.00187998
SSPO	7.038312577	-1.055714434	0.292276685	-3.612037797	0.0003038	0.001897185
LOC100192378	1.212278325	-1.244939369	0.344735436	-3.611289241	0.000304679	0.001901426
AMY1A	0.96278989	-1.104094521	0.305948525	-3.608759088	0.000307665	0.001917555
DPP6	4.789912715	-1.303835258	0.361707147	-3.604670983	0.000312549	0.001942914
GRIA1	1.892543155	-1.335428465	0.370802575	-3.601454125	0.000316442	0.00195755
PAPPA2	3.670546157	-1.425462777	0.396091981	-3.598817565	0.000319667	0.00197494
SFRP5	5.65876758	-1.469324255	0.40863224	-3.595712997	0.000323504	0.001992837
KCNB1	2.82275723	-1.639832249	0.456776312	-3.590011575	0.000330663	0.002029075
HAMP	5.893877346	-1.06139662	0.295721795	-3.58917279	0.000331729	0.002034305
NRG3	0.638918218	-1.380058165	0.38466179	-3.58771836	0.000333584	0.002043671
PCSK1N	54.14320555	1.333109114	0.371670917	3.586799649	0.000334761	0.002048855
ADIPOQ	51.19860375	-3.150810723	0.879650337	-3.581889976	0.000341117	0.002079615
PRKAA2	44.6127106	-1.083363579	0.302833054	-3.57742844	0.000346991	0.002107576
SFTPB	8.797769676	-1.902062995	0.531915567	-3.575873904	0.00034906	0.002118118
PNCK	24.64247811	-1.082980511	0.30323109	-3.571469246	0.000354984	0.002145198
IL24	42.73076148	-1.173685117	0.32867404	-3.570969943	0.000355662	0.002147251
CP	61.46561648	-1.070296131	0.300257262	-3.564596988	0.000364416	0.002188329
ROPN1B	0.790165557	-1.528144826	0.429994849	-3.553867748	0.00037961	0.002263188
DES	3085.966477	-1.083662323	0.305114457	-3.551658391	0.000382812	0.002280137
GUCY2D	1.234776626	-1.446848624	0.407461856	-3.550881147	0.000383944	0.002284028
BEX1	3.320010876	-1.059497146	0.298450891	-3.549988216	0.000385248	0.002291075
PCDHA2	2.62563878	-1.166820969	0.328915878	-3.547475352	0.000388942	0.002304422
ANKS1B	1.906820803	-1.211102499	0.341530538	-3.5461031	0.000390973	0.002315736
SFTPA1	1.452784918	-3.360025305	0.947935586	-3.544571335	0.000393252	0.002327067
KLHL14	11.61788414	-1.267316275	0.357720055	-3.542759924	0.000395963	0.002340205
BLK	16.78037855	-1.220978956	0.345236732	-3.536642664	0.000405248	0.002386208
BEST3	6.128825445	1.353092383	0.382649841	3.536111182	0.000406064	0.00238733
PLP1	14.68124507	-1.350266847	0.382594431	-3.529238108	0.000416758	0.002443426
CCL7	5.530470328	-1.09585357	0.312873888	-3.502540837	0.000460843	0.002662601
TREML3	0.911268332	-1.229242996	0.351559862	-3.496539649	0.000471334	0.002706839
GALNT13	4.495965349	-1.337946823	0.382877507	-3.494451359	0.000475037	0.002722367
CALY	1.468360142	-1.89675384	0.544027694	-3.486502365	0.000489381	0.002791989
NCRNA00202	1.665650392	-1.139695075	0.327391142	-3.481142058	0.000499281	0.002837025
MTTP	84.98236668	1.377203528	0.396023765	3.477577992	0.000505966	0.002869446
TSIX	88.84389823	1.815629766	0.522157254	3.477170432	0.000506736	0.002871225
SLC4A9	0.614192869	-1.182560101	0.34020568	-3.476015162	0.000508924	0.002879372
APOA1	3.916847116	1.112670322	0.320437546	3.472346909	0.000515929	0.002911238
NTNG1	2.117815841	-1.351695533	0.390069604	-3.465267532	0.000529704	0.002977518
LOC283856	0.43668356	-1.508057829	0.436343285	-3.456127049	0.000547997	0.003062298
NMUR2	7.327844491	1.835124046	0.531196903	3.454696436	0.000550913	0.003073191
CCNA1	0.584039923	-1.281068812	0.370848639	-3.454425009	0.000551468	0.003073893
PRND	12.40674725	-1.000644642	0.289680899	-3.454299703	0.000551724	0.00307412
AGTR1	13.46812644	-1.14005719	0.330174945	-3.45288826	0.000554619	0.003088446
GPR182	0.833375393	-1.013630071	0.293897754	-3.448920778	0.000562832	0.003129614
ACADL	1.031139474	-2.292512618	0.665301888	-3.445823104	0.000569323	0.003156508
LOC255167	3.42786651	-1.410589071	0.409681215	-3.44313827	0.000575005	0.003184311
GFAP	5.896536412	-1.024177654	0.298519922	-3.430851944	0.000601689	0.003310938
PTH2R	1.167508281	-2.471191503	0.721325021	-3.425905703	0.000612753	0.003360191
SFRP2	1718.151247	-1.037272128	0.303143538	-3.421719409	0.000622265	0.003404523
PRIMA1	18.02080185	-1.147049858	0.33546202	-3.419313632	0.000627793	0.003428869
ACTN2	0.586039273	-1.25866985	0.369263371	-3.408596544	0.00065298	0.003540082
ADRB3	1.619852428	-1.73724128	0.509818212	-3.407570067	0.000655441	0.00354939
ALK	0.891801128	-1.281326186	0.37648179	-3.403421412	0.000665476	0.003591497
KIAA0408	4.175258413	-1.887932136	0.55551752	-3.39851052	0.000677539	0.003644229
C12orf42	0.527325443	-1.300669262	0.382776376	-3.397987293	0.000678836	0.00364871
MAMDC2	23.88223666	-1.07134748	0.31554961	-3.395179222	0.000685837	0.003681165
DKFZP434K028	0.460432837	-1.524240927	0.449775142	-3.388895438	0.000701748	0.003748411
THEM5	0.63594143	-1.017025899	0.300115354	-3.3887833	0.000702035	0.003748508
FAM181B	2.064510852	-1.06570559	0.314540479	-3.388134953	0.000703696	0.003754228
TSKS	0.577975031	-1.338843211	0.395404855	-3.386005996	0.000709178	0.003773976
PTPRZ1	6.230469857	-1.263670178	0.373733164	-3.381209644	0.000721675	0.003825537
MARCO	130.6018889	-1.211265541	0.35920123	-3.372108559	0.00074595	0.003927463
RSPO2	6.777689874	-1.006486023	0.298798682	-3.368441974	0.000755943	0.003974557
SVOP	1.98795881	-1.273080403	0.377950673	-3.368377131	0.000756121	0.003974557
GRIN3B	1.031848132	-1.166391051	0.348372171	-3.348117751	0.000813624	0.004206592
OR2B6	0.641091428	-1.490465205	0.447167085	-3.333128166	0.000858754	0.004396387
RXRG	1.006051876	-1.26085862	0.378491998	-3.331268899	0.00086451	0.004418197
CEACAM22P	0.774010454	-1.295132735	0.388912938	-3.33013538	0.000868038	0.004431475
LY6D	17.58478255	1.329242704	0.399284586	3.329060901	0.000871393	0.004446228
CCK	5.426745716	-1.902768822	0.572507234	-3.323571664	0.000888726	0.004514141
SERPINB2	17.86790067	-1.365995654	0.411694363	-3.317984839	0.000906694	0.004578938
C9orf44	0.377212046	-1.253501239	0.379064098	-3.306831869	0.000943575	0.00473849
CGB7	0.554966047	-1.647368574	0.499449583	-3.298368105	0.000972486	0.004859371
IL26	1.636373069	1.141802391	0.346837869	3.292034959	0.000994652	0.004948104
ANXA8L2	6.756964642	-1.192508856	0.362622848	-3.288565139	0.001006995	0.004995021
CLEC4G	2.294670141	-1.303456759	0.3963604	-3.288564545	0.001006997	0.004995021
MCF2	0.380863162	-1.175233157	0.357923903	-3.283472125	0.001025368	0.005063671
AKAP4	2.154745591	1.640100111	0.49980953	3.281450256	0.001032747	0.005086037
RERGL	2.411489357	-1.613651225	0.492871374	-3.273980411	0.00106044	0.005196781
SPRR2A	18.941438	1.626740941	0.498525392	3.263105487	0.001101985	0.005371402
ANGPTL7	2.33908216	-1.544518336	0.473550346	-3.261571552	0.001107965	0.005395036
TTR	12.31400877	-1.32939501	0.408521677	-3.254160272	0.001137281	0.005511661
ERBB4	0.455460361	-1.744786827	0.53626223	-3.253607526	0.001139496	0.00551899
SFTPD	0.981175993	-1.119880476	0.344404301	-3.251644859	0.001147393	0.005548786
LRRC7	0.639402521	-1.682700161	0.517628403	-3.25078792	0.001150857	0.005558492
EMR3	5.199391344	-1.025652312	0.315589767	-3.249954274	0.001154236	0.005569172
LOC100128164	0.485776684	-1.260948879	0.389326005	-3.238799519	0.001200339	0.005743685
DKKL1	0.536312289	-1.207574816	0.373356389	-3.234375656	0.00121909	0.005814449
SPDYE2	0.603031812	-1.218891496	0.377900793	-3.225427199	0.001257848	0.005959083
VSTM1	0.655766403	-1.380380891	0.428031839	-3.224949091	0.001259951	0.005966081
FOLH1B	0.585951484	-1.015497037	0.31502181	-3.22357692	0.001266003	0.005986386
C7orf69	0.399852565	-1.12574892	0.351162281	-3.205779724	0.001346971	0.006299952
SNX32	3.105647596	-1.340670936	0.41852405	-3.20333069	0.001358479	0.006342893
CCDC158	0.547110827	-1.020164502	0.318911056	-3.198899765	0.001379531	0.006419498
RIMS4	4.359652529	-1.002406524	0.314435705	-3.187953879	0.001432834	0.006630028
CLEC12B	0.4441838	-1.59540613	0.500470192	-3.187814489	0.001433525	0.006631616
SPRR3	14.04694192	1.798501812	0.564577491	3.185571227	0.001444685	0.006670746
CMTM5	0.454917866	-2.026873609	0.63885159	-3.172683048	0.001510373	0.006910048
DCAF12L2	0.551300157	-1.621544535	0.511928666	-3.167520483	0.001537449	0.007007035
NRXN1	6.281949073	-1.323890971	0.418992961	-3.159697399	0.001579331	0.007155182
TUSC5	6.483346288	-2.540332501	0.80440757	-3.158016654	0.001588465	0.007188029
TREML1	1.054047453	-1.033413076	0.327615639	-3.15434599	0.001608583	0.007268721
LGI1	0.925793447	-1.728419067	0.548111111	-3.153410018	0.00161375	0.007286892
RNF165	4.056801729	-1.017089393	0.322801969	-3.150815328	0.001628154	0.007339774
HSD17B3	4.663972592	-1.027011477	0.326491432	-3.145600091	0.001657465	0.007442189
ZDHHC22	0.551076	-2.011891352	0.640390737	-3.141662168	0.001679917	0.00751858
IL17A	6.13010759	1.075758678	0.342426763	3.141573018	0.001680429	0.00751858
CUX2	0.750358267	-1.045456741	0.333254244	-3.137114563	0.001706194	0.007605322
GPM6A	15.96959176	-1.354930988	0.432520756	-3.132638078	0.001732429	0.007704262
MSH4	2.644450098	-1.313383354	0.41975717	-3.128912253	0.001754547	0.007788098
MAPK4	7.715234064	-1.108195848	0.354627708	-3.124955614	0.001778319	0.00787164
KCNS2	0.675579233	-1.348733348	0.432975589	-3.115033229	0.001839242	0.008101837
GRK7	0.396764273	-1.025642893	0.329263628	-3.114959585	0.001839701	0.008101989
SLC5A5	0.45823115	-1.502229011	0.482860724	-3.111102098	0.001863905	0.008187791
ADH1A	2.08191041	-1.152952654	0.370724162	-3.110001375	0.001870865	0.008213575
SLC34A2	5.38758582	-1.405324717	0.452248486	-3.107417187	0.001887299	0.00826961
SYN2	9.079434757	-1.000277629	0.32235314	-3.10304912	0.001915378	0.008379028
RETNLB	157.5937379	1.011719883	0.326396682	3.099663503	0.001937406	0.008456151
RETN	1.750680927	-1.434653679	0.469782649	-3.053866894	0.002259123	0.009579806
C20orf114	1.350116616	-2.951837825	0.967493344	-3.051016157	0.002280683	0.009647643
TDRD12	0.479580354	-1.864801784	0.612165441	-3.046238255	0.002317241	0.009778441
C2orf85	0.646023906	-1.652677304	0.544297098	-3.036351486	0.0023946	0.010040481
NOL4	3.913950145	1.29649177	0.427134307	3.03532577	0.00240276	0.010061426
TXNDC3	0.524984472	-1.187074615	0.39193247	-3.028773334	0.002455488	0.010239521
SOX10	9.276051532	-1.13323991	0.37464957	-3.024799711	0.002487978	0.0103411
TLX3	1.025157905	-2.099909982	0.694551041	-3.023406285	0.002499464	0.010380903
HMP19	7.19382681	-1.081743837	0.357878416	-3.022657388	0.002505657	0.010398724
LCNL1	0.527050109	-1.429371042	0.473407482	-3.019324991	0.002533386	0.01048616
C17orf78	10.57379778	1.804894407	0.601938869	2.998467954	0.002713407	0.011075391
MYH13	0.567135981	-1.352657678	0.452426516	-2.989784261	0.002791745	0.011336935
CDH19	5.399922601	-1.304670856	0.43890684	-2.972546193	0.002953408	0.011914805
ELAVL3	0.750366842	-1.516241422	0.51058471	-2.969617757	0.002981705	0.012008649
IRX6	0.627773511	-2.271535229	0.766788539	-2.962401124	0.003052498	0.012231792
OTC	60.88079344	1.022914405	0.346450254	2.952557816	0.00315153	0.012564059
C1orf95	23.48544778	-1.010569868	0.342449334	-2.951005499	0.003167413	0.012615428
SEMA3E	6.451772549	-1.190491808	0.403618118	-2.949549968	0.003182371	0.012667072
PAK7	1.083070368	-2.834738659	0.962842209	-2.94413626	0.003238574	0.012853237
LINGO2	0.559458108	-1.343227314	0.456856572	-2.940151018	0.003280523	0.012987304
LOC158696	1.219154523	-1.228644852	0.41955968	-2.92841498	0.00340695	0.013382527
MS4A12	128.4191739	1.29596352	0.442867998	2.926297509	0.003430227	0.013443278
KIR2DL3	0.799517447	-1.571427182	0.537028466	-2.926152488	0.003431827	0.013444023
HTR3A	5.994235328	-1.109002039	0.380434861	-2.915090471	0.003555854	0.013838962
MGC16025	0.462329746	-1.15712613	0.397329871	-2.912255568	0.003588289	0.013939601
RANBP3L	0.876944123	-1.442086843	0.497886665	-2.896415881	0.003774518	0.014497737
C12orf63	0.485660648	-1.148377355	0.396659895	-2.895118387	0.003790156	0.014546085
ZNF727	0.894092492	-1.165443644	0.403143048	-2.890893564	0.003841482	0.014689876
FAM182A	0.955852026	-1.322147239	0.457625381	-2.889147533	0.003862878	0.014762817
VWA3A	0.392230334	-1.481218818	0.512753933	-2.888751745	0.003867743	0.014772889
NCR1	0.840247093	-1.189662482	0.411835851	-2.888681205	0.003868611	0.014772889
C19orf69	5.078971775	1.167928044	0.404905509	2.884445921	0.003921031	0.014925265
DPCR1	4.767126225	-1.36633737	0.474189146	-2.881418487	0.003958896	0.015039391
KIR3DL2	1.28179359	-1.306686999	0.455246726	-2.870283133	0.004101044	0.015493013
NEUROG3	8.15055138	1.276467856	0.448541095	2.845821422	0.004429703	0.01651874
LOC645323	0.854444133	-1.258055782	0.442933342	-2.840282415	0.004507361	0.016736155
HOXC13	2.203036891	-1.837221479	0.647857776	-2.835840748	0.004570523	0.0168955
XKR4	0.547773397	-1.390633941	0.491113299	-2.831594959	0.004631648	0.017091408
AQP5	200.6203184	-1.308073823	0.463128838	-2.824427493	0.004736516	0.017417745
PADI3	32.19123203	1.023636685	0.362713748	2.822161254	0.004770119	0.017510934
BARX1	4.370058019	-1.077146242	0.382566836	-2.815576624	0.004868978	0.017822032
RAB3C	1.616650044	-1.210164033	0.429865764	-2.815213804	0.004874479	0.017828856
CNKSR2	1.012379444	-1.130032648	0.402369702	-2.808443685	0.004978159	0.018103949
EN1	2.892826554	-1.577744571	0.563323893	-2.800776942	0.005097974	0.018465759
PRSS41	1.753153884	1.186069308	0.424678749	2.792862392	0.005224391	0.018805837
C4orf7	32.9467249	-1.21635872	0.435985596	-2.789905745	0.005272339	0.018946257
ZYG11A	0.725737265	-1.136709403	0.40759101	-2.788848075	0.005289587	0.018986782
HMX3	1.625938062	-1.607983083	0.577846389	-2.782717196	0.005390577	0.01925195
RNF126P1	0.949138981	1.001425806	0.364116036	2.750293061	0.005954199	0.020911326
GRM7	0.469863848	-1.536971408	0.559449152	-2.747294197	0.006008921	0.021057713
ELANE	0.413642604	-1.264299639	0.46173513	-2.738149116	0.006178605	0.021520157
SIAH3	0.367167847	-1.371601703	0.500929056	-2.738115681	0.006179234	0.021520157
THSD7B	3.244599012	-1.116069075	0.407916123	-2.736025893	0.006218613	0.021645449
CLEC17A	2.525744991	-1.013944572	0.370630808	-2.735726632	0.006224271	0.021657239
TNNT3	0.570757975	-1.977143161	0.723043151	-2.734474641	0.006247991	0.021727883
GPR27	0.87693583	-1.31668835	0.48333441	-2.724176728	0.0064462	0.022271026
LOC283392	0.760754331	-2.349855826	0.863053006	-2.722724802	0.006474597	0.022328698
HEPACAM	0.579099074	-1.758917249	0.650795356	-2.702719422	0.006877477	0.023467808
CCDC135	0.466902624	-1.641208606	0.609455814	-2.692908277	0.007083175	0.024036431
HPD	0.817307247	-1.189736748	0.442151339	-2.690790782	0.007128288	0.024159439
WNT9B	0.68552349	-1.004733719	0.374097005	-2.685757185	0.007236566	0.024459722
IL31RA	0.695541893	-1.071467637	0.401590144	-2.668062579	0.007629005	0.025574794
LCN8	0.544679234	-2.191808245	0.821968981	-2.666534014	0.007663785	0.025662304
FAM7A2	0.333907985	-1.208420541	0.453667719	-2.663668784	0.007729363	0.025840809
BHMT	3.185360595	-1.48345399	0.556927407	-2.663639769	0.007730029	0.025840809
PCDHA8	0.833865469	-1.22836971	0.462064412	-2.658438255	0.007850373	0.026160598
SHISA9	51.60302014	1.205661445	0.45380515	2.656782202	0.007889039	0.026262002
C1orf61	1.495722335	-1.224962319	0.461116094	-2.656516084	0.007895268	0.026273492
DNAJB13	0.453842139	-1.201226371	0.452356708	-2.655484822	0.00791945	0.026344771
ORM2	3.211793865	1.233525113	0.465618647	2.649217594	0.008067837	0.026721908
UNC45B	0.334562222	-1.101104997	0.417196294	-2.639297167	0.008307812	0.027374169
WIF1	41.58646784	1.41208498	0.535706853	2.635928534	0.00839074	0.027611229
ESRRB	0.488769601	-1.253747825	0.477250577	-2.627022125	0.008613573	0.028230502
STON1_GTF2A1L	3.444871008	-1.280849573	0.487967568	-2.624866195	0.008668302	0.028370882
KRT40	46.27229409	1.191704646	0.456869889	2.608411444	0.009096354	0.02952369
SLC35F3	0.826252368	-1.228648963	0.471418331	-2.606281687	0.009153115	0.029633613
CPN1	12.60827068	1.159305727	0.445959098	2.5995786	0.00933383	0.030130425
LHB	0.456108669	-1.332095987	0.513951331	-2.591871851	0.009545532	0.030704714
NXPH2	0.384150453	-1.741179042	0.672263599	-2.590024277	0.009596916	0.030823227
ZIC1	1.33633015	-3.05181025	1.181926047	-2.582065315	0.0098211	0.031453238
HBQ1	1.782114914	-1.740003973	0.674256495	-2.580626196	0.00986213	0.031568746
UPK1B	0.50440895	-2.29295214	0.889363379	-2.578194913	0.009931796	0.031738493
CLCNKB	0.580546228	-1.038349471	0.402888381	-2.577263382	0.009958604	0.031792209
TCL1A	11.69251636	-1.096262737	0.426465807	-2.570575923	0.010152957	0.032280297
CTNNA3	0.712202126	-1.453334138	0.566433884	-2.565761299	0.010294965	0.032636646
TRPC2	0.351595914	-1.481036683	0.579315798	-2.556527352	0.010572276	0.033360549
SLC7A14	2.463994011	-1.289043911	0.504664503	-2.554259124	0.010641403	0.033534306
HEPN1	0.540478213	-1.638259272	0.643101773	-2.547433923	0.01085184	0.034062423
MMP23A	1.501269685	-2.135963387	0.841761418	-2.537492621	0.011164972	0.03485035
STMN4	0.657159752	-1.325306702	0.522416829	-2.536875974	0.011184657	0.034900374
LOC572558	0.874726792	-1.374181264	0.546270319	-2.515570069	0.011884005	0.036650994
SLC7A10	2.735833778	-1.153242354	0.459254545	-2.511118	0.012034946	0.037036695
NCRNA00162	0.791101257	-1.584876629	0.631491683	-2.509734762	0.012082187	0.037143635
SLFN14	0.338696763	-1.302615188	0.519460825	-2.507629306	0.01215441	0.03732204
C13orf36	0.639840949	-2.053808524	0.819963329	-2.504756557	0.01225357	0.037529878
CHST9	0.469561441	-1.408538648	0.564850447	-2.493648816	0.012643757	0.038477843
C1orf173	0.60190005	-1.183248079	0.475801866	-2.486850437	0.012887957	0.039102487
CYP1A1	4.344698609	1.755122562	0.707895194	2.479353691	0.013162072	0.039769719
CPA2	7.266366829	1.102376311	0.444667809	2.479100776	0.013171409	0.039791628
ATP2B3	0.444666439	-1.639213915	0.66159496	-2.477669895	0.013224343	0.039920651
CCL16	0.378284961	-1.057816015	0.427330062	-2.475407441	0.013308425	0.040141998
HES7	1.417687624	-1.265475114	0.511407936	-2.474492523	0.013342561	0.040200472
PMP2	1.108710209	-1.243792013	0.508613603	-2.445455658	0.014466924	0.042937145
NAP1L6	0.56476031	-1.189737494	0.488391979	-2.43602996	0.014849455	0.043806695
PRRG3	0.469326108	-1.101016982	0.453255944	-2.429128613	0.015135162	0.04449817
HABP2	32.33151203	1.019344444	0.420654743	2.423232972	0.015383058	0.045060337
RGR	4.945314745	1.422207626	0.587701157	2.41995036	0.015522626	0.045413381
MGC2889	0.401241442	-1.621391443	0.671359393	-2.41508715	0.015731445	0.045910043
FAM183B	0.338611509	-1.282865497	0.531732701	-2.412613507	0.015838605	0.046146748
SLC5A8	3.081084862	-1.929781422	0.801258842	-2.408436977	0.016020992	0.046599861
MMP20	0.793217265	1.452175249	0.604367049	2.402803479	0.016269928	0.047211525
NRSN1	0.928717687	-1.249131751	0.521815463	-2.393818965	0.016673976	0.048146832
MAGEA11	15.65990395	1.816729753	0.759594863	2.391708845	0.01677014	0.048351327
RTBDN	3.534858224	-1.012315723	0.424402291	-2.385273933	0.017066408	0.049012936
ST8SIA3	0.645811996	-1.320667731	0.555238284	-2.378560284	0.017380395	0.049749913
